# Supplementary material for: Synaptic and transcriptionally downregulated genes are associated with cortical thickness differences in autism
Source: Mol Psychiatry. 2018 Feb 26;24(7):1053–64. doi: 10.1038/s41380-018-0023-7 (PMC6755982; doi:10.1038/s41380-018-0023-7)
Supplement: Supplementary file 3 — Supplementary material [file 41380_2018_23_MOESM3_ESM.xlsx]

## Sheet: Discovery
Gene	Z-score	Z-abs
SPTSSB	-6.85911	6.85911
ANKRD34C	-6.59394	6.59394
SCN1A	-6.42356	6.42356
KLF12	-6.39963	6.39963
STAT4	-6.32168	6.32168
MIR31HG	-6.27697	6.27697
RNF157	-6.22108	6.22108
FBLN7	-6.10464	6.10464
EIF5A2	-6.07342	6.07342
NIPAL2	-6.03577	6.03577
SIX4	-5.99095	5.99095
LOXL1	5.95169	5.95169
HECW1	-5.88976	5.88976
STRBP	-5.87651	5.87651
KLF9	-5.87325	5.87325
PLCB1	-5.86325	5.86325
INA	-5.85336	5.85336
IGFBP5	5.82063	5.82063
ST8SIA1	-5.73709	5.73709
LINC00515	-5.70672	5.70672
HR	-5.70583	5.70583
PKNOX2	-5.6732	5.6732
CDC42EP3	-5.63849	5.63849
GABRD	-5.6265	5.6265
ZYX	-5.59164	5.59164
SDR16C5	-5.5787	5.5787
LINC00260	5.5589	5.5589
HCN1	-5.55183	5.55183
SEMA7A	-5.54936	5.54936
SCN9A	5.5402	5.5402
AFTPH	-5.53896	5.53896
ZCCHC12	5.53176	5.53176
EXTL2	-5.52444	5.52444
SHD	-5.52256	5.52256
SLC39A14	-5.46846	5.46846
ZCCHC18	5.46804	5.46804
HECA	-5.46355	5.46355
NAT8L	-5.45045	5.45045
NR3C1	-5.44049	5.44049
GAS2	-5.43638	5.43638
ALDH1A3	-5.42837	5.42837
STS	-5.4252	5.4252
FGF14	-5.40177	5.40177
RORA	-5.39425	5.39425
CPLX1	-5.37022	5.37022
POU6F1	-5.36068	5.36068
HAPLN4	-5.35698	5.35698
SLA	5.35358	5.35358
FNDC5	-5.34489	5.34489
SYT17	5.34088	5.34088
INTS4	5.32231	5.32231
SCN1B	-5.31573	5.31573
KCNA2	-5.3135	5.3135
LRCH1	-5.31097	5.31097
SLC45A4	-5.25725	5.25725
SLC24A2	-5.25563	5.25563
SYT12	-5.23202	5.23202
STAU2	-5.22723	5.22723
ARL4C	-5.22669	5.22669
EPB41	-5.21539	5.21539
CDS1	-5.20846	5.20846
FAM81A	-5.20785	5.20785
ANK1	-5.20084	5.20084
PGA3	5.19243	5.19243
C16orf55	5.18492	5.18492
SLIT1	5.18491	5.18491
GABRA1	-5.15964	5.15964
PPP1R28	-5.15252	5.15252
FMN1	-5.14837	5.14837
PRSS16	-5.14468	5.14468
MYO19	-5.1422	5.1422
CORO6	-5.13359	5.13359
KCNS2	-5.13355	5.13355
LRRC36	5.13033	5.13033
C4orf32	5.1243	5.1243
INPP5A	-5.11045	5.11045
SYNPR	5.09112	5.09112
PELI1	5.09061	5.09061
C16orf45	-5.0654	5.0654
NAP1L2	-5.0515	5.0515
SLC36A1	-5.05077	5.05077
PLXDC1	-5.04221	5.04221
BIRC3	5.03438	5.03438
OSBPL6	-5.03408	5.03408
RTKN2	-5.02623	5.02623
NCALD	-5.01953	5.01953
BID	-5.00932	5.00932
IQSEC1	-5.00597	5.00597
ARHGAP26	-5.00398	5.00398
CCNI	-5.00048	5.00048
HTR3A	4.99606	4.99606
RP11-195F19.5	-4.98234	4.98234
OPN3	-4.97301	4.97301
TG	4.9503	4.9503
PREP	-4.94639	4.94639
C12orf24	-4.92223	4.92223
CACNG2	-4.92149	4.92149
CABP1	-4.92104	4.92104
C1RL	-4.91868	4.91868
SP5	4.91442	4.91442
HTR2C	4.90864	4.90864
JDP2	-4.90325	4.90325
AMZ1	4.89269	4.89269
GALR1	-4.88459	4.88459
USP31	-4.86469	4.86469
ELMO3	-4.85238	4.85238
FAM78A	-4.84769	4.84769
STXBP5L	-4.84352	4.84352
CITED2	-4.83286	4.83286
C20orf7	-4.83179	4.83179
VAT1L	4.82868	4.82868
CHGA	-4.82722	4.82722
KRTDAP	-4.82634	4.82634
AC026369.2	4.82157	4.82157
CDKN1B	-4.81811	4.81811
NR3C2	-4.81466	4.81466
KIAA1107	-4.81343	4.81343
DIRAS1	-4.79634	4.79634
CAMKK2	-4.78713	4.78713
FAM155A	-4.76172	4.76172
SLU7	-4.76094	4.76094
DDAH2	4.75929	4.75929
ELAVL4	-4.75687	4.75687
MADCAM1	-4.75201	4.75201
PPTC7	-4.75153	4.75153
SERTAD4	-4.73945	4.73945
PDE1A	4.73064	4.73064
GPC4	4.73018	4.73018
MAFB	-4.72874	4.72874
MAP1LC3B	-4.72209	4.72209
CCDC112	4.71815	4.71815
C20orf108	-4.71813	4.71813
GTF3A	-4.71553	4.71553
TMEM38A	-4.71525	4.71525
ROS1	-4.70679	4.70679
IL13RA2	4.70622	4.70622
FLT3	-4.70217	4.70217
TSHZ1	-4.69142	4.69142
DSEL	4.68936	4.68936
SLIT3	4.68489	4.68489
MRPL27	-4.68483	4.68483
AKAP14	4.68149	4.68149
C18orf25	-4.67969	4.67969
FAM20A	-4.67623	4.67623
PTGER4	4.67152	4.67152
TSPYL5	-4.67037	4.67037
CDKL1	-4.66575	4.66575
PID1	4.66188	4.66188
SQLE	4.65337	4.65337
AC024575.2	4.65064	4.65064
ITPRIPL2	4.64855	4.64855
SLC44A2	4.63633	4.63633
ZNF831	4.63365	4.63365
ENTPD4	-4.63328	4.63328
PLD6	4.62956	4.62956
MRPS30	-4.6293	4.6293
NRN1	-4.6264	4.6264
KPNA5	-4.62292	4.62292
ATP2B2	-4.62249	4.62249
C6orf138	-4.62096	4.62096
CES7	4.61384	4.61384
TEPP	4.61237	4.61237
AC068353.1	-4.61187	4.61187
ANKRD29	-4.60743	4.60743
CXADR	4.60743	4.60743
RIMKLA	-4.60103	4.60103
ETS1	-4.59751	4.59751
PVALB	-4.59739	4.59739
WFDC2	-4.58723	4.58723
CCDC19	4.58499	4.58499
ROM1	4.58388	4.58388
OGDHL	-4.57744	4.57744
CBFB	4.57727	4.57727
EPHX4	-4.5684	4.5684
CUGBP2	-4.56366	4.56366
KCNT1	-4.56328	4.56328
STX19	-4.56158	4.56158
FAM78B	-4.55777	4.55777
KIAA1797	-4.55554	4.55554
CCDC39	-4.54864	4.54864
PPM1A	-4.54742	4.54742
DIRAS3	4.54394	4.54394
CCDC64B	-4.5277	4.5277
CD99L2	-4.52602	4.52602
C10orf11	4.52259	4.52259
FASTKD5	-4.52032	4.52032
PLEKHH3	-4.51904	4.51904
ZMAT1	4.49857	4.49857
ETV4	-4.49242	4.49242
SCGN	4.49199	4.49199
EDARADD	4.48817	4.48817
FLJ33996	-4.48344	4.48344
KLHL1	4.48297	4.48297
RAD54B	-4.4733	4.4733
PANX2	-4.47212	4.47212
WDR6	4.46741	4.46741
FIGN	-4.46083	4.46083
WDR1	4.4591	4.4591
CIT	-4.45823	4.45823
C1orf228	4.4519	4.4519
SLC17A8	4.44954	4.44954
C6orf70	4.44206	4.44206
SPHAR	-4.44154	4.44154
COCH	4.43791	4.43791
CAPSL	4.43609	4.43609
PCSK1	-4.43186	4.43186
SPATA18	4.43118	4.43118
DNAJC4	-4.42924	4.42924
EFHA2	-4.4272	4.4272
STARD5	-4.42607	4.42607
TOX3	4.42604	4.42604
PREPL	-4.4097	4.4097
USF2	-4.4094	4.4094
PLEKHM3	-4.40362	4.40362
ZNF385D	-4.40175	4.40175
C9orf91	-4.39251	4.39251
SORCS1	-4.3922	4.3922
TM7SF4	4.3899	4.3899
NRSN1	-4.38495	4.38495
RP5-1022P6.1	-4.38481	4.38481
NDRG3	-4.38304	4.38304
OIP5-AS1	-4.38057	4.38057
SATB1	-4.37919	4.37919
TAGLN2	4.36511	4.36511
SETBP1	-4.36212	4.36212
C17orf75	-4.35139	4.35139
ETV6	-4.34816	4.34816
L3MBTL	4.34782	4.34782
KITLG	-4.33511	4.33511
DCBLD1	-4.3322	4.3322
INTS4L2	-4.32416	4.32416
MTAP	-4.32133	4.32133
LOC392145	4.31876	4.31876
LRRC37A4P	-4.31614	4.31614
C1orf95	4.30774	4.30774
CD24	4.30694	4.30694
RET	-4.30654	4.30654
FGF13	-4.2991	4.2991
HTR1A	4.29798	4.29798
ST8SIA5	-4.29779	4.29779
LOC644563	4.29515	4.29515
RELL2	-4.29222	4.29222
C20orf200	-4.29219	4.29219
RASGRF1	-4.27966	4.27966
PRICKLE1	-4.27939	4.27939
FAM113B	4.27809	4.27809
PCP4L1	-4.27474	4.27474
SUSD5	-4.27443	4.27443
AC009365.1	4.2726	4.2726
LOC649330	4.27203	4.27203
CCDC90B	4.26882	4.26882
ZMAT4	-4.26735	4.26735
RNF148	-4.26045	4.26045
LGI2	-4.26032	4.26032
GLRX2	-4.25935	4.25935
LOC646548	-4.2571	4.2571
IFNE	-4.25498	4.25498
TACC3	-4.25263	4.25263
PEG10	4.25191	4.25191
FNDC4	-4.25053	4.25053
MARCO	4.24624	4.24624
MRPS36	-4.24509	4.24509
TIMP2	4.2378	4.2378
TMEM45A	4.23684	4.23684
POLDIP2	-4.23452	4.23452
ZADH2	-4.23222	4.23222
RGS22	4.23186	4.23186
BRD7	4.22893	4.22893
ENOX2	4.22502	4.22502
MRPL33	-4.2245	4.2245
CKS1B	4.22447	4.22447
CPNE3	4.22336	4.22336
GRHL2	-4.22238	4.22238
BTBD11	-4.22079	4.22079
MRS2	-4.22006	4.22006
C13orf36	4.21354	4.21354
WSCD1	4.21231	4.21231
MKX	-4.21016	4.21016
CACHD1	4.20996	4.20996
ADAMTS5	-4.20908	4.20908
SEMA4A	4.2085	4.2085
ZDHHC12	4.20728	4.20728
C17orf108	4.20586	4.20586
SPIRE2	-4.20411	4.20411
2006-09-01	-4.2035	4.2035
HIST1H1D	-4.20314	4.20314
GABRA5	4.20216	4.20216
GFRA2	-4.20185	4.20185
MAP4K2	-4.20152	4.20152
NUAK1	-4.20033	4.20033
ECHDC3	4.19524	4.19524
SV2A	-4.1934	4.1934
CXXC11	4.19187	4.19187
PCGF1	-4.19012	4.19012
ATP6V0A4	4.18797	4.18797
CLVS2	-4.17925	4.17925
MMD	4.17634	4.17634
STAC2	-4.17621	4.17621
DNAJC25-GNG10	4.1741	4.1741
DMKN	-4.16664	4.16664
RHOC	4.16623	4.16623
LOC440461	-4.16303	4.16303
PRKCA	-4.15748	4.15748
TESC	-4.14876	4.14876
BAG3	4.14849	4.14849
C12orf68	-4.14551	4.14551
RNF208	-4.14398	4.14398
IDNK	4.1366	4.1366
C6orf106	-4.13469	4.13469
LNP1	-4.13331	4.13331
CDC7	-4.13301	4.13301
PLCG2	4.12969	4.12969
FAM117A	4.12943	4.12943
SERPINB9	-4.12488	4.12488
GRIN2A	-4.12486	4.12486
CHN1	-4.12244	4.12244
ASPDH	-4.12136	4.12136
SORL1	-4.12065	4.12065
GPR161	-4.11937	4.11937
FAM190A	-4.1179	4.1179
C1orf187	4.11616	4.11616
DUSP9	4.11338	4.11338
LSM11	-4.11138	4.11138
AKT3	-4.1101	4.1101
SMAD9	4.10757	4.10757
RTN2	-4.10537	4.10537
ADPRHL1	-4.10428	4.10428
ARL2BP	-4.10337	4.10337
CKS1BP6	4.10296	4.10296
TUBD1	-4.10283	4.10283
DPH5	4.10259	4.10259
GTF2IRD2P1	4.09016	4.09016
A26C1B	-4.08522	4.08522
FMN2	-4.08302	4.08302
LRRC56	4.08141	4.08141
SPIN3	-4.07459	4.07459
PRMT2	4.07446	4.07446
NUDT11	4.07423	4.07423
KCTD12	4.07367	4.07367
STX2	4.07357	4.07357
MRPL34	-4.0691	4.0691
DPH3	-4.06888	4.06888
ETS2	-4.06792	4.06792
PPP2R5D	-4.06719	4.06719
KCTD4	4.06413	4.06413
CNGB3	-4.06167	4.06167
C7orf63	-4.06133	4.06133
FAM162B	-4.0594	4.0594
TTC18	4.05548	4.05548
ADAM22	-4.05539	4.05539
BAI3	4.0514	4.0514
DCBLD2	-4.04901	4.04901
LOC389458	4.04617	4.04617
PFTK1	-4.04221	4.04221
TTC39B	-4.04181	4.04181
C20orf100	-4.03995	4.03995
TOMM40L	-4.03971	4.03971
GRPEL2	-4.03667	4.03667
PPM1L	-4.0359	4.0359
NGEF	-4.03239	4.03239
C10orf105	4.02961	4.02961
CSPG4	4.02693	4.02693
NTN4	-4.0254	4.0254
ATP2B4	4.02536	4.02536
PDIK1L	-4.02532	4.02532
RHO	-4.02471	4.02471
PLB1	4.02115	4.02115
A2BP1	-4.01754	4.01754
SFT2D2	4.01747	4.01747
MYO15A	-4.0088	4.0088
IL1B	4.00601	4.00601
NAP1L5	-4.00062	4.00062
ZBTB16	-4.00016	4.00016
SOHLH1	-3.99987	3.99987
EFNA5	-3.99821	3.99821
KNG1	-3.99754	3.99754
QPCT	-3.99342	3.99342
DEGS1	3.99261	3.99261
C6orf115	-3.9918	3.9918
RCC1	-3.9861	3.9861
CABLES2	-3.98012	3.98012
RILP	-3.97926	3.97926
CDH4	3.97243	3.97243
RAB40C	-3.97161	3.97161
KCTD1	-3.97139	3.97139
NPM2	-3.96753	3.96753
FAM188B	-3.96137	3.96137
AC136632.1	-3.9604	3.9604
GNG8	3.95917	3.95917
FAM70A	3.95828	3.95828
AC099759.1	3.95507	3.95507
FAM150B	3.95468	3.95468
TLL1	3.95258	3.95258
PPP1R1A	3.95203	3.95203
RP11-445H22.3	-3.94931	3.94931
SCRT1	-3.94869	3.94869
YPEL4	-3.9422	3.9422
C5	3.94118	3.94118
GFAP	3.94022	3.94022
IL34	3.94003	3.94003
FSTL4	-3.9396	3.9396
MYO1B	-3.93722	3.93722
REEP2	-3.93258	3.93258
FANCL	3.93195	3.93195
SRPK1	-3.92695	3.92695
HTR1F	-3.92662	3.92662
KIAA1328	3.9248	3.9248
KRR1	-3.92427	3.92427
SDHA	-3.92278	3.92278
FAR2	-3.92057	3.92057
KCNC2	-3.91798	3.91798
P2RX6	-3.91248	3.91248
STEAP2	-3.91142	3.91142
ATOH7	3.90605	3.90605
CPNE6	3.9045	3.9045
TH	3.90253	3.90253
SHF	3.90092	3.90092
ST3GAL2	-3.89975	3.89975
NTNG2	3.89629	3.89629
CALML3	-3.89213	3.89213
C20orf177	-3.89188	3.89188
PNLDC1	-3.88993	3.88993
HISPPD1	-3.888	3.888
GOLM1	3.88779	3.88779
LYPD5	-3.88718	3.88718
ST5	3.88579	3.88579
TPTE2P6	-3.88565	3.88565
LRCH2	3.88493	3.88493
FASTKD1	-3.87943	3.87943
ZCCHC10	-3.87847	3.87847
KCTD5	3.87672	3.87672
PITPNA	-3.87587	3.87587
NAPEPLD	-3.87564	3.87564
LOC100132261	-3.87107	3.87107
ADCY1	-3.86441	3.86441
GOPC	-3.86246	3.86246
BTG3	3.8622	3.8622
MTHFS	3.86199	3.86199
EIF1B	-3.85959	3.85959
PELI3	-3.85772	3.85772
EIF1AX	-3.84925	3.84925
PEA15	3.84889	3.84889
ASGR1	-3.84531	3.84531
FBXO33	-3.84437	3.84437
LOC648603	3.84308	3.84308
CCBE1	3.84255	3.84255
PDLIM5	3.84202	3.84202
C12orf5	-3.84009	3.84009
PRMT7	-3.83929	3.83929
RP9P	-3.83919	3.83919
C1orf201	-3.83751	3.83751
KIAA1841	-3.83635	3.83635
NT5M	-3.83574	3.83574
NKRF	-3.83474	3.83474
LOC100129309	3.8306	3.8306
TRNP1	-3.83013	3.83013
GEMIN7	-3.8262	3.8262
CPLX3	3.82437	3.82437
C12ORF75	3.82039	3.82039
TMPO	-3.82009	3.82009
UBXN10	-3.81925	3.81925
PIK3R1	-3.8187	3.8187
CCDC151	-3.81762	3.81762
FIZ1	-3.81701	3.81701
HIF3A	3.81466	3.81466
C1orf172	-3.8132	3.8132
CCL19	3.81247	3.81247
CCDC42B	3.80857	3.80857
MED21	-3.80795	3.80795
GNG13	-3.8077	3.8077
SMARCD3	3.80408	3.80408
PLAC2	3.80072	3.80072
SGTB	-3.79881	3.79881
LRRC49	-3.7981	3.7981
TCF7L2	-3.79736	3.79736
DPYSL3	3.79644	3.79644
C6orf186	-3.79396	3.79396
LIX1	3.79268	3.79268
ODF2	-3.79243	3.79243
NPTXR	3.79152	3.79152
AGPAT9	-3.79148	3.79148
NIPSNAP3A	3.79047	3.79047
HMOX1	3.79021	3.79021
FILIP1	3.78962	3.78962
FAM183A	3.78841	3.78841
LOC100129291	3.78332	3.78332
ZNF774	-3.78164	3.78164
WDR45	-3.78136	3.78136
NR1D2	-3.78018	3.78018
PDCL3	-3.77989	3.77989
TUBGCP4	-3.77549	3.77549
ESRRG	-3.77358	3.77358
STAMBPL1	-3.77347	3.77347
FGF9	-3.77063	3.77063
TTBK2	-3.76995	3.76995
LOC100127998	-3.76438	3.76438
RCAN2	-3.7622	3.7622
APLN	3.76204	3.76204
NAGPA	-3.76011	3.76011
ATP2A2	-3.75523	3.75523
SLC25A40	-3.75504	3.75504
ADAM28	3.7535	3.7535
FYCO1	3.75304	3.75304
ENO2	-3.75253	3.75253
SLC7A14	3.75108	3.75108
TIFA	-3.75038	3.75038
ZNF740	-3.74979	3.74979
IDE	-3.74739	3.74739
ZNF385A	-3.7461	3.7461
ZNF641	-3.74508	3.74508
KCNC3	-3.74506	3.74506
CD3EAP	-3.74002	3.74002
RG9MTD2	-3.73975	3.73975
MOGAT1	-3.73948	3.73948
ANO5	-3.73821	3.73821
SHROOM3	-3.73765	3.73765
THBS4	3.73753	3.73753
INTS8	-3.73595	3.73595
ADD3	3.73557	3.73557
SLC16A8	3.73422	3.73422
OPRK1	3.73298	3.73298
AQP5	3.7314	3.7314
TRAIP	3.72967	3.72967
PTTG2	-3.72895	3.72895
SARNP	3.72887	3.72887
HSPA12A	-3.72874	3.72874
DGKG	3.72814	3.72814
HACL1	-3.72295	3.72295
CENPVL1	3.72169	3.72169
NFIB	3.72083	3.72083
RAB25	-3.7186	3.7186
C2orf27A	-3.71498	3.71498
ATP12A	-3.71259	3.71259
ARHGAP6	3.70895	3.70895
RASAL1	3.70754	3.70754
PACRG	3.70754	3.70754
GTPBP10	-3.70709	3.70709
NUDT17	3.70643	3.70643
RSPH3	-3.70564	3.70564
TSKU	3.70273	3.70273
ACTR1B	-3.70222	3.70222
PTPLA	3.70211	3.70211
GPR158	-3.7004	3.7004
KIAA1407	3.69534	3.69534
C1QTNF3	3.69323	3.69323
NAPA	-3.6925	3.6925
ZNF385B	-3.69166	3.69166
ZC3HAV1L	3.69098	3.69098
NAP1L3	-3.69083	3.69083
INSM2	-3.68892	3.68892
RHOBTB2	-3.68751	3.68751
NCAM2	3.67971	3.67971
BSPRY	3.67827	3.67827
ZSCAN12	-3.67626	3.67626
C14orf153	3.67621	3.67621
WDR70	-3.67607	3.67607
ALDH1B1	-3.67375	3.67375
ZBTB7C	-3.67328	3.67328
BHLHB9	-3.67132	3.67132
CHRNG	-3.67004	3.67004
MRPL15	-3.6674	3.6674
XAGE1B	3.66708	3.66708
MATN2	3.66675	3.66675
KIAA0748	-3.66664	3.66664
RAPGEF3	3.66604	3.66604
VIM	3.66576	3.66576
MIOS	-3.66557	3.66557
PHYH	-3.66527	3.66527
KLHL13	3.66481	3.66481
NFIX	-3.66257	3.66257
GHRLOS	-3.6625	3.6625
PBX4	3.66195	3.66195
PTPRA	3.65982	3.65982
MX1	-3.65903	3.65903
VAMP1	-3.65744	3.65744
WDFY4	3.65291	3.65291
COBLL1	-3.65201	3.65201
PRDM5	-3.65163	3.65163
ARMC9	-3.65058	3.65058
CRELD2	3.65009	3.65009
MLLT10	-3.64913	3.64913
NR4A2	3.64559	3.64559
YIPF7	-3.64546	3.64546
MRPL16	-3.645	3.645
MLNR	3.64328	3.64328
TRIP11	-3.64216	3.64216
CD52	3.64057	3.64057
FABP5	3.63986	3.63986
CCDC58	-3.63771	3.63771
MPDZ	3.63682	3.63682
DIRAS2	-3.6368	3.6368
FAM119A	-3.63529	3.63529
SPIRE1	-3.62906	3.62906
PPAPDC1A	3.62841	3.62841
ECSIT	-3.62775	3.62775
ZFYVE9	-3.62736	3.62736
ISOC1	3.62589	3.62589
PRPS2	-3.62419	3.62419
SEZ6	3.62134	3.62134
FAM49B	-3.61969	3.61969
DHRS12	3.61896	3.61896
GPR183	3.61767	3.61767
KIAA0195	3.61595	3.61595
MYH7	3.61461	3.61461
PTCD1	-3.6146	3.6146
CREM	3.61418	3.61418
C12orf57	-3.61076	3.61076
MATK	-3.61013	3.61013
NT5C1A	-3.60856	3.60856
PLEKHA6	-3.60713	3.60713
ZFAT	-3.60682	3.60682
ATP6V1G1	-3.60572	3.60572
GDPD1	-3.60555	3.60555
FAM110A	-3.60521	3.60521
MFSD10	3.60499	3.60499
PTTG1	-3.6042	3.6042
AP000843.1	-3.60328	3.60328
CPNE9	-3.60255	3.60255
DAP	3.60192	3.60192
YPEL1	3.60191	3.60191
PTGER3	3.60107	3.60107
MID2	-3.60024	3.60024
SOX4	3.59961	3.59961
C8G	3.59759	3.59759
PTK2	3.59524	3.59524
PPP1R3E	-3.59335	3.59335
SLC1A4	3.58996	3.58996
MESDC2	3.58995	3.58995
TMEM170B	-3.58992	3.58992
SLC2A4RG	3.58909	3.58909
LGI3	-3.58866	3.58866
BCL7A	-3.58565	3.58565
C12orf49	-3.58497	3.58497
KCNK12	-3.58401	3.58401
FBXO28	-3.58331	3.58331
OSBPL2	-3.58104	3.58104
ITGB8	3.57998	3.57998
FES	-3.57845	3.57845
HUNK	-3.57815	3.57815
LOC644172	3.57378	3.57378
ACSL3	-3.57304	3.57304
LOC440180	-3.5694	3.5694
ATP5A1	-3.5693	3.5693
PSMD12	-3.56828	3.56828
RP11-403C10.2	-3.56798	3.56798
UBE2D1	-3.56751	3.56751
CBLN4	-3.56721	3.56721
C6orf191	3.56658	3.56658
AKAP6	-3.5662	3.5662
UBXN8	3.5647	3.5647
TMED10P1	3.56434	3.56434
PLA2R1	-3.56306	3.56306
OXNAD1	-3.56208	3.56208
NCKIPSD	-3.56117	3.56117
FBXO15	3.56105	3.56105
FABP5P3	3.56045	3.56045
EGR1	-3.55933	3.55933
KIAA0430	-3.55721	3.55721
GDF6	-3.55595	3.55595
ASAP2	-3.55455	3.55455
MAT2B	-3.55364	3.55364
PDYN	3.55048	3.55048
SULT4A1	-3.54955	3.54955
CAST	-3.5492	3.5492
TBC1D19	-3.54805	3.54805
OBFC2A	3.54613	3.54613
NME4	3.5457	3.5457
TRIM24	3.54211	3.54211
OSBPL1A	-3.5392	3.5392
GPD2	3.53897	3.53897
STK32B	3.53872	3.53872
GOLGA7B	-3.53688	3.53688
CEND1	-3.53688	3.53688
PTPN4	-3.53652	3.53652
LANCL3	-3.53393	3.53393
AGBL4	-3.53193	3.53193
GNG10	3.53166	3.53166
SAMD3	3.5315	3.5315
CCDC136	-3.5295	3.5295
SCAMP5	-3.52925	3.52925
ZWILCH	3.52711	3.52711
C9orf45	-3.52661	3.52661
FBXW7	-3.52363	3.52363
NSDHL	3.52192	3.52192
LINC00473	-3.52083	3.52083
SLC6A17	-3.51895	3.51895
SIRT5	-3.51729	3.51729
KIAA0408	-3.51582	3.51582
FTL	3.51408	3.51408
LOC727869	3.51358	3.51358
MOV10	3.51347	3.51347
CRYBA2	-3.51265	3.51265
PPM1N	3.51264	3.51264
LOC727858	-3.51252	3.51252
C1S	3.50703	3.50703
RPUSD1	-3.50655	3.50655
GUCY1A3	3.50633	3.50633
NRN1L	3.50598	3.50598
C1R	3.50372	3.50372
LOC100130725	-3.50133	3.50133
OLFML2B	3.49922	3.49922
TMEM127	-3.49755	3.49755
MSH4	-3.49349	3.49349
LOC441052	3.49342	3.49342
CLEC2L	-3.49332	3.49332
KCNA1	-3.49278	3.49278
LOC100286909	-3.49175	3.49175
SLC38A1	-3.49163	3.49163
MEGF11	3.49127	3.49127
PDSS1	-3.48869	3.48869
PLXDC2	3.48769	3.48769
MTMR4	-3.48695	3.48695
LINC00421	-3.48683	3.48683
EDA	3.48622	3.48622
SLCO4A1	-3.48382	3.48382
SLC27A2	3.48185	3.48185
GOLGA9P	3.48107	3.48107
PHF17	-3.47978	3.47978
EIF4E3	-3.47807	3.47807
SLITRK6	3.47797	3.47797
FAM71F1	3.47667	3.47667
C12orf4	-3.47572	3.47572
BRSK2	-3.47487	3.47487
CD83	3.4744	3.4744
NEFH	-3.47236	3.47236
SCD	3.47229	3.47229
PTH1R	-3.47202	3.47202
RWDD1	-3.47133	3.47133
MED31	-3.47131	3.47131
ADRB1	-3.47084	3.47084
SSX2IP	-3.47058	3.47058
GXYLT2	3.46678	3.46678
CD274	-3.46641	3.46641
PPAPDC3	-3.46602	3.46602
CANX	3.46491	3.46491
ACY3	3.46419	3.46419
ESD	3.4619	3.4619
UCP1	-3.45855	3.45855
TAL2	3.45821	3.45821
PGK1	-3.45409	3.45409
DKK1	-3.45294	3.45294
DYRK4	-3.45141	3.45141
PALMD	3.45126	3.45126
ZNF358	-3.45054	3.45054
ARHGAP12	3.44667	3.44667
ARG1	-3.44587	3.44587
HERC2P4	-3.44375	3.44375
SCD5	3.44157	3.44157
GHR	3.44149	3.44149
ACOT12	3.4408	3.4408
CD36	3.44048	3.44048
LRP6	3.44001	3.44001
MAPK7	3.43894	3.43894
GSTM5	3.43711	3.43711
KCNQ5	-3.4371	3.4371
C1QL4	3.43586	3.43586
MBOAT2	3.43457	3.43457
ODZ3	3.43405	3.43405
SF3B3	3.43212	3.43212
KRTAP5-5	-3.43163	3.43163
TAS2R13	-3.4285	3.4285
ARHGEF18	-3.42816	3.42816
CAPS	3.42782	3.42782
HS6ST1	-3.42711	3.42711
EIF4EBP1	3.42701	3.42701
P2RX6P	-3.42516	3.42516
ZNF707	-3.42474	3.42474
C2orf84	3.4238	3.4238
BCL11A	-3.42308	3.42308
VSIG1	-3.423	3.423
FAM65B	3.42285	3.42285
CPZ	3.42172	3.42172
SPAG6	-3.42112	3.42112
EMILIN3	-3.4192	3.4192
GNG2	3.4183	3.4183
KL	3.41805	3.41805
ZBTB11	-3.41737	3.41737
LMTK2	-3.41679	3.41679
PCDHB9	-3.41086	3.41086
MRPL45	-3.4108	3.4108
RGS6	-3.40884	3.40884
AASS	3.40816	3.40816
NTSR2	3.40688	3.40688
C1orf173	3.40447	3.40447
PTER	3.40423	3.40423
LYNX1	-3.40307	3.40307
ZFP36	3.39923	3.39923
ALDOB	3.399	3.399
PEX11G	3.39868	3.39868
ARC	-3.39866	3.39866
CNNM1	-3.39854	3.39854
PPAPR3	3.3985	3.3985
EGLN1	3.39595	3.39595
EIF4A1P6	3.39546	3.39546
KIAA0776	3.39528	3.39528
TSC22D1	-3.39513	3.39513
SULF2	3.39479	3.39479
CEBPA	3.39468	3.39468
UCHL5	-3.39384	3.39384
EXOSC8	3.39356	3.39356
SEC63	3.39275	3.39275
NGRN	-3.39154	3.39154
DEFB124	3.38979	3.38979
PBLD	3.38753	3.38753
CETN3	3.38717	3.38717
JARID2	-3.38702	3.38702
FAM7A3	3.38631	3.38631
FSTL1	-3.38349	3.38349
LRRN3	-3.382	3.382
SCPEP1	3.38058	3.38058
LOC100294059	-3.38041	3.38041
JAK1	-3.37995	3.37995
MAP3K13	-3.37943	3.37943
UST	-3.37676	3.37676
E2F5	3.37636	3.37636
RPP25	-3.37621	3.37621
RCBTB2	3.37557	3.37557
ROCK2	-3.37483	3.37483
LOC730651	-3.3742	3.3742
AL109758.1	-3.37415	3.37415
C20orf72	3.37301	3.37301
TIRAP	-3.37299	3.37299
C12orf23	3.37293	3.37293
CHST10	-3.37215	3.37215
ABI3BP	3.37194	3.37194
ATRNL1	-3.37175	3.37175
MOXD1	3.37059	3.37059
HEYL	3.36978	3.36978
TMEM191A	-3.36957	3.36957
UGP2	-3.36945	3.36945
C5orf48	-3.36921	3.36921
LUZP1	-3.36604	3.36604
ANKRD9	-3.36598	3.36598
KLRC3	3.36555	3.36555
TAF7L	3.36318	3.36318
KCNA6	-3.36261	3.36261
FKBP1A	3.36203	3.36203
LOC653110	3.3608	3.3608
TGIF1	3.36014	3.36014
TSHZ3	-3.35883	3.35883
ALDH9A1	3.35827	3.35827
PRH2	-3.3575	3.3575
LIN28B	-3.35444	3.35444
OGG1	3.35306	3.35306
ERCC4	-3.35302	3.35302
SLC12A5	-3.3527	3.3527
SOST	-3.35255	3.35255
DERA	3.35058	3.35058
CFLAR	3.34842	3.34842
GMPS	-3.34691	3.34691
RAPGEF4	3.34558	3.34558
THAP10	-3.34538	3.34538
TIMP4	3.34401	3.34401
SPTBN4	-3.34356	3.34356
PFKL	3.34324	3.34324
SLC25A36	-3.34202	3.34202
NEFL	-3.34191	3.34191
RP11-60I3.5	3.33812	3.33812
MBLAC1	-3.33525	3.33525
SCN3A	3.33518	3.33518
AQP1	3.33498	3.33498
DCLK1	-3.33391	3.33391
TPPP3	3.33388	3.33388
DEXI	-3.33372	3.33372
CHRNA2	-3.33232	3.33232
SNRPB2	3.33177	3.33177
ZNF611	3.33107	3.33107
HYMAI	-3.33074	3.33074
DAPL1	3.33035	3.33035
C11orf41	-3.3302	3.3302
C20orf20	-3.32931	3.32931
SAT2	-3.32926	3.32926
NLK	-3.3291	3.3291
SYTL1	3.32806	3.32806
AC100803.1	-3.32703	3.32703
SYT3	-3.32558	3.32558
KLHL11	-3.32342	3.32342
ENTPD1	3.32284	3.32284
LMO3	3.31613	3.31613
LOC100129571	-3.31605	3.31605
OSTF1	-3.31538	3.31538
MAP3K9	-3.31403	3.31403
CPNE7	3.31396	3.31396
C14orf45	-3.31375	3.31375
WDR52	3.31359	3.31359
SMG7	-3.31355	3.31355
ZNF57	-3.3115	3.3115
CES3	3.31027	3.31027
RP13-102H20.1	3.30849	3.30849
LIMK1	-3.30752	3.30752
AC044839.2	3.30615	3.30615
WDR16	3.30549	3.30549
RBBP5	-3.30538	3.30538
SCLT1	-3.30491	3.30491
SLC38A11	-3.30473	3.30473
LOC100289861	-3.30339	3.30339
TPST2	-3.30186	3.30186
CYTH3	-3.30033	3.30033
TRIM37	-3.30017	3.30017
KIAA0528	-3.29925	3.29925
MYOZ3	-3.29888	3.29888
TSPAN11	3.29803	3.29803
ZMYND12	3.29785	3.29785
ESYT1	-3.29691	3.29691
DCLK2	3.29642	3.29642
ONECUT3	-3.29634	3.29634
ARHGAP18	3.29608	3.29608
DMWD	3.29594	3.29594
DSCC1	-3.2959	3.2959
TCERG1L	-3.29554	3.29554
KNDC1	-3.29542	3.29542
RESP18	3.29448	3.29448
GRAMD1B	-3.29351	3.29351
ZNF572	3.29249	3.29249
TMEM132C	-3.29226	3.29226
CPVL	3.2921	3.2921
SLC25A32	-3.29206	3.29206
ANXA1	3.28979	3.28979
SLC35E3	3.28773	3.28773
MRPL39	-3.28699	3.28699
SDS	3.28675	3.28675
ALDH7A1	3.28511	3.28511
ATP1B3	-3.28456	3.28456
DYNLL2	-3.2825	3.2825
EPCAM	3.28146	3.28146
RP11-834C11.3	3.2808	3.2808
IGSF3	-3.27888	3.27888
SFRP4	3.27708	3.27708
MFAP3	-3.27558	3.27558
CXorf38	3.27505	3.27505
TRMT61B	-3.27462	3.27462
DDR1	3.27384	3.27384
ZNF323	-3.27339	3.27339
LOC100130797	-3.27273	3.27273
LCAT	3.2719	3.2719
GTF2F2	3.27116	3.27116
KCNH1	-3.26986	3.26986
LOC653513	3.26981	3.26981
AC068491.1	3.26961	3.26961
S100A10	3.26808	3.26808
CXADRP3	3.26766	3.26766
SLC39A8	-3.26511	3.26511
GABRA2	3.26489	3.26489
ZBTB7A	-3.26422	3.26422
ZNF526	-3.26277	3.26277
CTXN3	-3.26215	3.26215
C6ORF228	-3.26167	3.26167
OSBPL3	-3.26152	3.26152
GTF3C6	3.26126	3.26126
CCDC103	3.26113	3.26113
WHAMML1	-3.26101	3.26101
MAP3K2	3.26043	3.26043
GCNT3	-3.25869	3.25869
ANKRD36BL1	3.25846	3.25846
SH3BGR	3.25792	3.25792
CNTNAP1	-3.25557	3.25557
AC005921.3	3.25387	3.25387
HIVEP2	-3.25273	3.25273
PRKACB	-3.25041	3.25041
TDRD9	3.24926	3.24926
UBQLN4	-3.24917	3.24917
MTMR9LP	3.24887	3.24887
LOC100288939	-3.24878	3.24878
SPATS2	-3.2473	3.2473
AC109486.1	-3.24669	3.24669
PDGFRL	3.24549	3.24549
ICA1	-3.24538	3.24538
TMEM196	3.2451	3.2451
GTF2A1	-3.24007	3.24007
PLS1	-3.23999	3.23999
RRP12	-3.23979	3.23979
PRMT8	-3.2391	3.2391
MAPK10	-3.23646	3.23646
CXorf57	3.23606	3.23606
LEPROTL1	-3.23593	3.23593
C14orf83	-3.23499	3.23499
FOXO1	3.23443	3.23443
NCAPG2	3.23352	3.23352
KCNA4	3.23216	3.23216
PTPN14	-3.23098	3.23098
MCFD2	3.23063	3.23063
RP5-990P15.1	3.23019	3.23019
GPX3	-3.22896	3.22896
C3orf18	-3.22826	3.22826
TRIM7	-3.2278	3.2278
ABCA17P	3.22698	3.22698
MEIS1	3.2259	3.2259
FAM125B	3.22534	3.22534
SLC35E1	-3.22444	3.22444
LIMA1	3.22369	3.22369
C22orf39	3.22275	3.22275
LMCD1	3.22254	3.22254
LACE1	-3.22165	3.22165
LOC100288578	-3.22126	3.22126
FGF12	-3.221	3.221
DUSP13	3.21966	3.21966
EPB41L3	-3.21904	3.21904
CABP7	3.21888	3.21888
LINC00312	3.21863	3.21863
ARHGAP9	-3.21783	3.21783
LYSMD2	-3.21765	3.21765
AQP3	3.21764	3.21764
AGPAT4	3.21709	3.21709
GSTT1	-3.21698	3.21698
B3GNT7	3.21663	3.21663
PPP2R2C	-3.21589	3.21589
RCN3	-3.21586	3.21586
ARHGEF11	-3.21548	3.21548
DCAF15	3.21536	3.21536
ZBTB8OS	-3.21455	3.21455
KANK1	3.21359	3.21359
NHSL1	3.21304	3.21304
FOXP2	-3.21195	3.21195
POLR2J4	3.2094	3.2094
HBEGF	3.20697	3.20697
SEC31A	-3.20607	3.20607
KIAA0947	3.20528	3.20528
CTXN2	-3.20422	3.20422
ANKRD56	-3.202	3.202
AC005277.1	-3.20092	3.20092
CYP2D6	3.20062	3.20062
MTHFD1L	3.1995	3.1995
DERL1	3.19797	3.19797
RBFA	3.19783	3.19783
CKLF	3.19757	3.19757
SAE1	-3.19728	3.19728
PHLDB3	3.19688	3.19688
PHF15	3.19674	3.19674
NAB1	-3.19625	3.19625
AC132186.2	-3.19578	3.19578
LHX8	3.19527	3.19527
CCT6B	3.19523	3.19523
HIST1H2AC	3.19521	3.19521
TRIM27	3.19395	3.19395
C14orf104	-3.19325	3.19325
GABRB2	-3.19211	3.19211
BCL2L2	-3.19183	3.19183
CAPS2	-3.19004	3.19004
STXBP3	3.19001	3.19001
DNER	3.18979	3.18979
LYPLA1	-3.18894	3.18894
UCHL3	3.18809	3.18809
LPA	3.18791	3.18791
VSNL1	-3.18703	3.18703
GPR137C	-3.18702	3.18702
THNSL2	3.18636	3.18636
C19orf36	3.18626	3.18626
SVOPL	3.18587	3.18587
TSGA10	3.18558	3.18558
LRRC38	-3.18486	3.18486
SERGEF	-3.18374	3.18374
FAM123B	-3.18326	3.18326
LGALS2	3.1832	3.1832
RAG1	-3.18007	3.18007
SOX5	3.1799	3.1799
ZAR1	-3.17954	3.17954
ACAA2	3.17812	3.17812
CCDC83	-3.17795	3.17795
AK7	3.17775	3.17775
CUX2	-3.17772	3.17772
C10orf92	-3.1769	3.1769
KCNAB3	-3.17619	3.17619
RHBDL3	-3.17528	3.17528
KIAA1467	-3.17378	3.17378
KIAA1244	3.17322	3.17322
MRGPRF	-3.1722	3.1722
EIF5	-3.17031	3.17031
TBC1D4	-3.16982	3.16982
WDR64	-3.16971	3.16971
PHLDA2	-3.16955	3.16955
NUSAP1	3.16926	3.16926
EHD2	-3.1673	3.1673
KRT1	3.16726	3.16726
GLMN	-3.16597	3.16597
PGBD4	-3.16493	3.16493
TAGAP	3.16475	3.16475
FKBP14	3.16295	3.16295
JAM2	-3.16257	3.16257
LOC728743	-3.16151	3.16151
SEMA3D	3.16108	3.16108
PPL	-3.16077	3.16077
PRKCE	-3.16071	3.16071
C15orf57	3.16069	3.16069
CLN8	3.15875	3.15875
TPO	3.15816	3.15816
NUDT22	-3.15762	3.15762
KCNS1	-3.15585	3.15585
MRPL47	-3.1557	3.1557
TNIP1	-3.15501	3.15501
RIPK2	3.15287	3.15287
ZNF589	3.15205	3.15205
PIGS	3.15192	3.15192
NECAB2	3.1519	3.1519
GNG4	3.1502	3.1502
RBM20	-3.14972	3.14972
RP5-1068E13.3	-3.14935	3.14935
FEM1C	-3.14631	3.14631
FAM13A	-3.14544	3.14544
C1QTNF9B-AS1	3.14519	3.14519
RNF133	-3.14324	3.14324
ZNF225	-3.14308	3.14308
LOC100289060	3.14261	3.14261
DPT	-3.14233	3.14233
ALKBH6	-3.14182	3.14182
CNTNAP2	-3.14147	3.14147
SNTG1	-3.1412	3.1412
FOSL2	-3.14092	3.14092
PAIP1	-3.13823	3.13823
GABRB1	3.13785	3.13785
Z83851.1	3.1376	3.1376
TNNC2	-3.13715	3.13715
CKMT1A	-3.13612	3.13612
NR2F2	3.13519	3.13519
TP53I3	3.13517	3.13517
TMEM200A	3.1351	3.1351
PHEX	3.13436	3.13436
LUZP2	3.13373	3.13373
CMTM3	3.13355	3.13355
SLC27A3	3.13058	3.13058
PLEKHA4	3.1298	3.1298
KCNU1	-3.12972	3.12972
TALDO1	3.12958	3.12958
TRIM32	-3.12934	3.12934
KLHDC9	-3.1293	3.1293
SBNO1	-3.1272	3.1272
APOL2	-3.12665	3.12665
SEC23B	3.12601	3.12601
BACH1	-3.12522	3.12522
PECI	3.12512	3.12512
TACC2	-3.12445	3.12445
C14orf37	3.12287	3.12287
FLJ38379	3.11926	3.11926
MCART2	-3.11631	3.11631
KLHL18	-3.11626	3.11626
MOSPD1	-3.1158	3.1158
CAMK2G	-3.11577	3.11577
RNF220	-3.11552	3.11552
GPR20	-3.11442	3.11442
BOLA3	-3.11382	3.11382
GABRG2	-3.11185	3.11185
HARS	-3.11106	3.11106
TAF13	-3.11019	3.11019
FAM148B	3.10977	3.10977
IER5L	-3.10839	3.10839
FGD4	3.10812	3.10812
TTC39C	-3.10784	3.10784
ANKH	-3.1076	3.1076
UGT3A2	-3.10758	3.10758
PLCB4	-3.10684	3.10684
TCTN2	-3.10557	3.10557
POLH	-3.10464	3.10464
COL21A1	3.10436	3.10436
SLC29A1	-3.10412	3.10412
TCOF1	-3.10366	3.10366
SLC24A1	3.10197	3.10197
COG5	3.10197	3.10197
IL6R	-3.1018	3.1018
GPLD1	-3.1017	3.1017
PLAGL1	-3.10112	3.10112
LYRM2	3.10107	3.10107
ONECUT2	-3.1004	3.1004
USP44	-3.09951	3.09951
MS4A7	3.09944	3.09944
FDXR	3.0983	3.0983
ANKRD24	-3.09712	3.09712
AAED1	3.09671	3.09671
XKR9	-3.0966	3.0966
GLIPR2	3.0955	3.0955
IQCK	3.09533	3.09533
NEFM	-3.09352	3.09352
LOC442308	3.09282	3.09282
ZSCAN29	-3.09269	3.09269
PRRT3	-3.09259	3.09259
KIAA1456	-3.0905	3.0905
MMP28	3.09037	3.09037
TRPC3	-3.0903	3.0903
ARG2	-3.08934	3.08934
PLCB2	3.08873	3.08873
REP15	-3.08858	3.08858
LOC90246	-3.08854	3.08854
PRDM2	-3.08806	3.08806
TAF11	-3.08793	3.08793
MYO5B	-3.08727	3.08727
IPO5	-3.08498	3.08498
C4A	3.08491	3.08491
FZD7	3.08339	3.08339
RIMS3	-3.08281	3.08281
ELMO1	-3.08166	3.08166
ANKRD6	3.08154	3.08154
SEC11B	3.0792	3.0792
ACTN4	-3.07919	3.07919
AC069154.2	-3.07638	3.07638
VWA5A	3.07496	3.07496
NID2	3.07411	3.07411
AP000654.2	3.07346	3.07346
NF1	-3.07208	3.07208
LOC728804	-3.07177	3.07177
USP45	-3.07125	3.07125
SEMA3F	-3.07124	3.07124
TTC21B	-3.07062	3.07062
C15orf62	3.07049	3.07049
C12orf71	3.07033	3.07033
ZNF585A	3.06972	3.06972
ARHGAP21	3.06924	3.06924
CSNK1G3	-3.0682	3.0682
PRG2	-3.06814	3.06814
PTPRR	3.06793	3.06793
RBP5	-3.06783	3.06783
IER3	3.06701	3.06701
C12orf10	-3.06486	3.06486
OTOS	3.06376	3.06376
C11orf52	-3.06367	3.06367
AL161668.2	3.06323	3.06323
ACYP2	-3.06293	3.06293
WDR44	3.06214	3.06214
RGS7	-3.06175	3.06175
ICAM5	3.06173	3.06173
ITGB5	3.061	3.061
APOM	3.06081	3.06081
SCUBE2	3.06005	3.06005
LZTFL1	-3.05929	3.05929
RAC1	3.05864	3.05864
SCCPDH	3.05652	3.05652
UPP2	3.0556	3.0556
EFNB3	3.05343	3.05343
UBL3	-3.05342	3.05342
METTL13	-3.05307	3.05307
SMOC1	3.05248	3.05248
SLC25A15	-3.0523	3.0523
C1orf126	-3.05181	3.05181
C7	3.0518	3.0518
ST3GAL3	-3.05168	3.05168
ICT1	-3.05125	3.05125
KCNA10	-3.05012	3.05012
CCDC137	-3.04963	3.04963
ENPEP	-3.04933	3.04933
MICAL2	-3.04913	3.04913
PGRMC1	3.0491	3.0491
TTRAP	-3.04833	3.04833
NPY1R	3.0471	3.0471
RP1-21O18.1	-3.04629	3.04629
HIGD1B	-3.04528	3.04528
LOC100132005	-3.0414	3.0414
RAB11FIP5	-3.04076	3.04076
UQCRB	-3.03939	3.03939
FAM84A	-3.03914	3.03914
HDAC9	-3.03909	3.03909
GABPB1-AS1	3.03893	3.03893
PIK3C2G	3.0387	3.0387
VWC2	-3.03847	3.03847
NME7	-3.03631	3.03631
HAGHL	-3.03625	3.03625
GRIK2	3.03451	3.03451
RARB	-3.03418	3.03418
LOC651856	-3.03316	3.03316
GMEB2	-3.03256	3.03256
UBAP1L	3.03204	3.03204
HIGD2A	-3.03166	3.03166
GSTM2P1	3.03141	3.03141
KDM2B	-3.03123	3.03123
JMJD7-PLA2G4B	3.03034	3.03034
RNASEH2C	3.02949	3.02949
CSNK1G2	-3.02878	3.02878
TADA2L	-3.02862	3.02862
C21orf128	-3.02827	3.02827
GALNT3	-3.02734	3.02734
MAP7D3	3.02639	3.02639
SLC43A3	3.02608	3.02608
ALPK1	3.02422	3.02422
TMEM176B	3.02402	3.02402
LOC100130054	3.02303	3.02303
PDE10A	-3.02074	3.02074
EIF2C1	-3.01987	3.01987
GLRB	-3.01893	3.01893
C9orf72	-3.01859	3.01859
DENND2D	-3.01843	3.01843
BMP4	-3.01759	3.01759
LRRC8A	-3.01643	3.01643
OXCT2	-3.01603	3.01603
ITPKB	3.01595	3.01595
TPP2	-3.01534	3.01534
TRIM6	3.01486	3.01486
ANKS1A	-3.01399	3.01399
CAMK2B	-3.01394	3.01394
SLC6A13	-3.0135	3.0135
MEF2C	-3.01151	3.01151
TEKT2	3.01111	3.01111
BFAR	-3.01048	3.01048
SCN5A	-3.01047	3.01047
ANGPT1	3.00968	3.00968
RGMB	3.00785	3.00785
OXGR1	-3.0076	3.0076
MTCP1	-3.00733	3.00733
RSPH9	3.00696	3.00696
VASH1	3.00685	3.00685
PARP1	3.0063	3.0063
MYLK2	-3.00611	3.00611
SLC25A3	-3.00603	3.00603
SERPINB8	3.00595	3.00595
AHR	3.00356	3.00356
MED24	3.00342	3.00342
R3HDM1	-3.00294	3.00294
CENPE	3.00262	3.00262
CCDC91	-3.00231	3.00231
PLEKHA5	-3.0013	3.0013
ADAM23	-2.99986	2.99986
C6orf195	-2.99659	2.99659
PPM1M	2.99623	2.99623
CHML	-2.99609	2.99609
LOR	2.99572	2.99572
CCDC77	2.99471	2.99471
ZNF649	2.99357	2.99357
ARL6IP5	-2.99273	2.99273
SLC29A4	2.99064	2.99064
RAB11FIP2	-2.99046	2.99046
TMEFF2	2.99043	2.99043
CHD7	2.9903	2.9903
GCHFR	-2.99025	2.99025
RHOXF2B	-2.98984	2.98984
AC092143.3	-2.98946	2.98946
COL4A4	-2.98918	2.98918
OSBPL10	-2.98896	2.98896
FLNB	2.98888	2.98888
AC087742.2	-2.9885	2.9885
PPARGC1A	-2.9883	2.9883
SNORD81	2.98759	2.98759
PCDHB11	-2.98598	2.98598
HSPB8	-2.98568	2.98568
GPR123	-2.98564	2.98564
SNX7	2.98514	2.98514
ROBO1	2.98491	2.98491
FBLN2	2.98381	2.98381
PLAC8	-2.98352	2.98352
ARL8B	-2.98332	2.98332
FOXO3	-2.983	2.983
ZMYM3	2.98287	2.98287
BIVM	-2.98153	2.98153
MRPL35	-2.98129	2.98129
CXCL1	2.98101	2.98101
ERF	2.98088	2.98088
ZNF567	-2.97946	2.97946
ATP7B	2.97943	2.97943
DAK	2.9792	2.9792
MAOB	2.97821	2.97821
ABLIM3	2.97759	2.97759
SRSF1	-2.97755	2.97755
PTPRZ1	2.97666	2.97666
PYGL	2.97555	2.97555
HBG2	2.97553	2.97553
XPR1	-2.97464	2.97464
ACTG1	2.97457	2.97457
HSD17B7P2	2.97443	2.97443
ITIH2	2.97314	2.97314
AC006273.1	2.97011	2.97011
MED11	-2.97002	2.97002
HES1	2.96984	2.96984
TTC27	2.9688	2.9688
SDCCAG1	-2.96847	2.96847
ATP6V0A1	-2.96843	2.96843
BZRAP1	2.96793	2.96793
NARS	-2.96726	2.96726
HLA-DPB2	2.96699	2.96699
ZFHX4	2.9667	2.9667
ERC2	2.96608	2.96608
STRA6	2.96567	2.96567
DMP1	-2.9652	2.9652
RNLS	-2.9633	2.9633
KRT36	-2.96277	2.96277
HMGN1	2.96261	2.96261
ZNF486	2.96255	2.96255
PDHA1	-2.96216	2.96216
MRPL46	-2.96105	2.96105
P2RY14	-2.9607	2.9607
PARD6B	-2.96004	2.96004
CACNG4	2.95973	2.95973
CNN1	-2.9591	2.9591
AADACL1	-2.9586	2.9586
ZXDC	2.95802	2.95802
RDM1	2.958	2.958
RALGDS	2.95753	2.95753
ACO1	2.95735	2.95735
LOC124685	2.95699	2.95699
ZNF83	2.95624	2.95624
USP37	2.95574	2.95574
IRF6	-2.95559	2.95559
PABPN1	-2.95527	2.95527
LOC642909	2.95492	2.95492
UCMA	2.95482	2.95482
FAM196A	2.95445	2.95445
BMP8B	-2.95436	2.95436
COL18A1	2.95426	2.95426
C1orf222	-2.95371	2.95371
TMEM223	-2.95352	2.95352
UMODL1	-2.9523	2.9523
LIMK2	2.95119	2.95119
QKI	2.95114	2.95114
ZNF653	-2.95103	2.95103
COL16A1	2.95088	2.95088
LOC100287572	2.94949	2.94949
LOC440577	2.9486	2.9486
MACROD2	2.9484	2.9484
CYB5R2	2.94742	2.94742
LOC100289263	2.94624	2.94624
SLAIN2	-2.94554	2.94554
AC073135.1	-2.94355	2.94355
BEX5	-2.94275	2.94275
KLHL17	-2.94237	2.94237
GPR173	2.94216	2.94216
TMEM191C	-2.94184	2.94184
GSDMC	-2.94165	2.94165
ADFP	2.94136	2.94136
DCLRE1A	-2.94111	2.94111
GPT2	2.94093	2.94093
RABEPK	-2.94037	2.94037
TMEM55A	-2.94001	2.94001
COMP	2.93867	2.93867
ZBTB45	-2.93865	2.93865
RBM5	2.93842	2.93842
PIP5K1B	-2.93841	2.93841
PCDHB2	-2.93757	2.93757
CH25H	2.93749	2.93749
ZCCHC6	-2.93736	2.93736
PYHIN1	-2.93607	2.93607
S100A2	2.9344	2.9344
GAD2	-2.93434	2.93434
YPEL3	-2.93426	2.93426
C6orf47	-2.93389	2.93389
ZNF148	-2.93362	2.93362
DCUN1D3	-2.93249	2.93249
MTP18	-2.93218	2.93218
LOC256374	-2.93154	2.93154
NCOA3	-2.93139	2.93139
SYCP2	-2.93102	2.93102
SLC8A1	-2.93095	2.93095
TAF8	-2.93066	2.93066
HIST2H2AA4	2.92999	2.92999
MEOX2	-2.92983	2.92983
RWDD2B	-2.92941	2.92941
FBXO45	-2.92929	2.92929
GABRQ	2.92912	2.92912
LOC644794	2.92633	2.92633
C17orf97	-2.92557	2.92557
FGF17	-2.92511	2.92511
HIST1H2AD	2.92344	2.92344
ZNF500	-2.92165	2.92165
HRASLS2	2.92118	2.92118
MYL12B	2.92038	2.92038
C14orf166B	-2.91978	2.91978
C5orf49	2.91969	2.91969
NUPR1	2.91947	2.91947
LOC731275	-2.91927	2.91927
UQCRH	-2.91915	2.91915
LOC100129551	-2.91887	2.91887
SLC16A6	-2.91787	2.91787
MPZL3	-2.91783	2.91783
PCTK1	-2.91743	2.91743
RASSF5	-2.91731	2.91731
HPCAL4	2.91718	2.91718
SNX6	2.91716	2.91716
HSD3BP5	-2.91707	2.91707
A_24_P614148	-2.917	2.917
C13orf16	-2.91694	2.91694
ZNF252P	-2.91605	2.91605
FAM75D5	-2.9157	2.9157
LHX9	-2.91475	2.91475
IL33	2.91456	2.91456
PSMG3	-2.91401	2.91401
ABCB6	2.91222	2.91222
DYNLT3	-2.91213	2.91213
ITGB7	2.91112	2.91112
ZEB2	2.91081	2.91081
ZFPM2	-2.91056	2.91056
IL28RA	-2.91009	2.91009
HIST1H4A	-2.90987	2.90987
UROC1	-2.90941	2.90941
MRPS26	-2.90927	2.90927
PARD6A	-2.90835	2.90835
FAM19A4	-2.90766	2.90766
DIS3	-2.90726	2.90726
RCC2	-2.9069	2.9069
ZNF436	2.90634	2.90634
EXD1	2.90589	2.90589
KIF13A	2.90532	2.90532
NLGN3	2.90522	2.90522
KIAA1853	-2.90323	2.90323
AGR2	-2.9031	2.9031
GHDC	-2.90298	2.90298
MAP2K1	2.90247	2.90247
C18orf10	-2.9023	2.9023
LOC642943	-2.902	2.902
TMEM35	-2.90185	2.90185
AGA	2.90055	2.90055
KLHL2	2.90019	2.90019
PRRT2	-2.8994	2.8994
WNT10A	-2.89889	2.89889
OR2T5	-2.8982	2.8982
CCL27	-2.8981	2.8981
TARP	-2.89705	2.89705
ZMPSTE24	-2.897	2.897
LOC780529	2.89641	2.89641
ATG16L1	-2.89544	2.89544
COX5B	-2.89441	2.89441
NR1H2	-2.89371	2.89371
MED9	-2.89302	2.89302
NXF2	2.89265	2.89265
FGF5	-2.89075	2.89075
DSC3	-2.88992	2.88992
UQCRHL	-2.88934	2.88934
KIRREL2	2.88788	2.88788
DIAPH3	-2.88728	2.88728
TMEM188	-2.88702	2.88702
IL10RA	2.8867	2.8867
KIAA0427	-2.88632	2.88632
LOC286434	-2.88553	2.88553
LHFPL3	2.88528	2.88528
LOC100129218	-2.88462	2.88462
RAB34	2.88459	2.88459
LILRA1	2.88425	2.88425
ABHD8	-2.88371	2.88371
PIGO	2.88284	2.88284
PCOLCE2	2.88275	2.88275
CORO2B	-2.88178	2.88178
ASGR2	-2.88165	2.88165
KCNJ9	-2.88129	2.88129
TTLL11	-2.88114	2.88114
SLC16A2	2.87992	2.87992
FKBP4	-2.8791	2.8791
LOXL3	2.87887	2.87887
MRPL50	-2.87875	2.87875
ZDHHC5	-2.87833	2.87833
TCF12	2.87806	2.87806
FAM122C	2.87753	2.87753
TBC1D29	-2.8762	2.8762
PKM2	-2.87598	2.87598
DBNDD1	-2.87596	2.87596
CYP4F22	-2.87544	2.87544
AC005152.2	2.87543	2.87543
FBXO17	2.87474	2.87474
EPN2	2.87451	2.87451
PBXIP1	2.87424	2.87424
C9orf23	-2.87353	2.87353
SLC16A7	-2.87275	2.87275
NDST4	2.87253	2.87253
LYSMD4	-2.87201	2.87201
CAB39	-2.8718	2.8718
FAM20C	-2.87158	2.87158
ANKRD34A	-2.87141	2.87141
NDUFS1	-2.8713	2.8713
CEP63	-2.87058	2.87058
LPHN3	2.8703	2.8703
EIF2B2	-2.87019	2.87019
ZNF285	2.86945	2.86945
C18orf21	-2.86943	2.86943
CCNB1	-2.86896	2.86896
ANKS6	-2.86877	2.86877
CLCN4	-2.86863	2.86863
LOC401805	-2.86858	2.86858
PRPSAP2	2.86806	2.86806
SLC38A6	-2.86545	2.86545
UGT2A3	-2.86541	2.86541
WDR66	2.86532	2.86532
OR2AK2	-2.86524	2.86524
KCNAB2	-2.8643	2.8643
POU5F2	-2.86335	2.86335
BEND5	-2.86295	2.86295
CORO2A	-2.86289	2.86289
SPHKAP	2.86274	2.86274
ZNF143	-2.86224	2.86224
HSF1	-2.86212	2.86212
CCL11	-2.86138	2.86138
CD69	2.86071	2.86071
CHAF1A	-2.86059	2.86059
PSRC1	2.85964	2.85964
SPAG17	2.85921	2.85921
FKBP10	2.85813	2.85813
RNF219	-2.85727	2.85727
OR52K1	-2.8568	2.8568
FGFBP3	2.85651	2.85651
FAM71E1	-2.85633	2.85633
NDUFC1	-2.856	2.856
ATP1A3	-2.85577	2.85577
C20orf3	2.85574	2.85574
MRAP2	-2.85557	2.85557
AC007276.5	-2.8545	2.8545
POLD3	-2.8516	2.8516
IGF1R	-2.85158	2.85158
SCG2	2.85135	2.85135
RYR1	2.85054	2.85054
C10orf116	2.84983	2.84983
GUCY1A2	-2.8498	2.8498
PRPS1	2.84956	2.84956
ASB13	-2.84926	2.84926
LOC200726	-2.84895	2.84895
KCNC1	-2.84789	2.84789
NDST2	2.84716	2.84716
IRAK1	-2.84668	2.84668
MKRN2	-2.84653	2.84653
SIL1	2.84492	2.84492
PRKY	2.84437	2.84437
MSANTD3	-2.84425	2.84425
MGC70870	2.84309	2.84309
CES8	2.84174	2.84174
MME	-2.84128	2.84128
PION	-2.8408	2.8408
ZNF230	-2.8404	2.8404
CYTSB	-2.84001	2.84001
EGFLAM	2.83964	2.83964
STAG3L4	-2.83882	2.83882
RGS1	2.83853	2.83853
GPC2	2.83723	2.83723
KCNMA1	-2.83689	2.83689
ARL10	2.83587	2.83587
RCOR2	-2.83566	2.83566
RNF144B	-2.83533	2.83533
MRPL12	-2.83524	2.83524
AC010974.2	2.8347	2.8347
C2orf69	2.83432	2.83432
C1orf174	-2.83318	2.83318
PREX1	2.8304	2.8304
HNRNPC	2.82952	2.82952
KLC2	-2.82907	2.82907
KCNB1	-2.82837	2.82837
MUSTN1	-2.82817	2.82817
MAPK14	-2.82708	2.82708
ASAP3	2.82634	2.82634
IFI16	2.82628	2.82628
AC093734.11	2.82553	2.82553
C2orf82	-2.82518	2.82518
DDX23	-2.82382	2.82382
DLK2	2.8229	2.8229
PLEKHG5	-2.82277	2.82277
SMARCA1	2.82183	2.82183
AP003117.1	2.82097	2.82097
2001-09-01	-2.82094	2.82094
CCDC140	-2.82036	2.82036
IGHV5-78	-2.81991	2.81991
SLC7A4	2.81917	2.81917
DYDC2	2.81685	2.81685
RP11-450I1.1	-2.81662	2.81662
OCM2	2.81513	2.81513
IL10	-2.81444	2.81444
DLGAP1	-2.81405	2.81405
PDGFRA	2.81359	2.81359
DLL4	-2.81221	2.81221
RHOXF2	-2.8115	2.8115
RNF113A	-2.81016	2.81016
C6	-2.80872	2.80872
ALG5	2.8074	2.8074
C20orf39	-2.80706	2.80706
KCTD10	2.80653	2.80653
TMEM164	2.80615	2.80615
DNAH9	2.80552	2.80552
GPR26	-2.80497	2.80497
MAPK8IP1	2.80466	2.80466
TAS2R3	-2.80418	2.80418
NPEPL1	2.80385	2.80385
TMEM183A	-2.80287	2.80287
LOC100129726	2.80152	2.80152
SIKE1	-2.8015	2.8015
RPP14	-2.80133	2.80133
CD84	2.80106	2.80106
DQX1	-2.80103	2.80103
LOC341056	-2.8006	2.8006
NUP37	2.80025	2.80025
RAD17	2.79996	2.79996
DIS3L	2.79934	2.79934
AQP11	-2.79882	2.79882
STOM	2.79777	2.79777
AC105206.1	-2.79756	2.79756
ZFP36L2	2.79706	2.79706
STARD10	-2.79611	2.79611
AC079341.1	-2.79535	2.79535
ABCB10	-2.79533	2.79533
MICAL1	-2.79486	2.79486
IRF2BP1	-2.79351	2.79351
ADPGK	2.79302	2.79302
BFSP1	2.79286	2.79286
C9orf135	2.79213	2.79213
TMEM160	-2.7915	2.7915
RP9	-2.79146	2.79146
LOC100288929	2.79146	2.79146
ITPK1-AS1	-2.79087	2.79087
ZNF643	-2.79062	2.79062
ZMYND10	2.79041	2.79041
OR10A7	-2.78963	2.78963
LBA1	2.78927	2.78927
ABCA4	-2.78569	2.78569
LSS	2.7856	2.7856
SERPINF2	-2.7839	2.7839
CD44	2.7826	2.7826
SERPINB6	2.78233	2.78233
LOH12CR2	2.78213	2.78213
CFD	2.78173	2.78173
HARS2	2.78156	2.78156
MATN4	-2.78142	2.78142
NRBF2	-2.78073	2.78073
C14orf21	-2.78072	2.78072
ECEL1P2	-2.78004	2.78004
MDGA1	2.77998	2.77998
TMEM116	2.77998	2.77998
C2orf21	-2.77902	2.77902
POLE4	2.77897	2.77897
ADAT3	2.77875	2.77875
CTSB	-2.77872	2.77872
RP11-446H18.3	2.77813	2.77813
PCDHGB5	-2.77652	2.77652
HSPB9	-2.77587	2.77587
TCAP	2.77457	2.77457
SEMA4D	2.77271	2.77271
MPP3	2.77195	2.77195
CATSPER3	2.77172	2.77172
LGALS1	-2.77145	2.77145
RP11-625H11.1	-2.77003	2.77003
GPR22	-2.76795	2.76795
LOC100288263	-2.76745	2.76745
STARD13	-2.76691	2.76691
YOD1	-2.76653	2.76653
STRADB	2.76646	2.76646
ZSWIM4	-2.76436	2.76436
COMMD6	2.76392	2.76392
C9orf95	-2.76326	2.76326
CACNA1E	2.76324	2.76324
YBX2	-2.76302	2.76302
RSPH1	2.76275	2.76275
SHISA3	-2.76245	2.76245
PDCD7	-2.76231	2.76231
SH3BP4	2.76211	2.76211
AC091878.1	-2.76195	2.76195
ABTB1	-2.76148	2.76148
GPR17	2.7612	2.7612
SLC4A3	2.76085	2.76085
TYW1	2.75985	2.75985
GNMT	2.75879	2.75879
RALGPS2	2.75849	2.75849
SOCS6	2.75831	2.75831
IPW	-2.75818	2.75818
PKN1	2.75744	2.75744
RAI14	2.75688	2.75688
C15orf61	-2.75686	2.75686
DPYD	2.7567	2.7567
ARFGAP3	2.7563	2.7563
ACSF3	-2.75594	2.75594
NME2	-2.75512	2.75512
ANKDD1A	2.7549	2.7549
DPP4	-2.75418	2.75418
RETSAT	2.75375	2.75375
OLFM3	-2.7526	2.7526
SH3RF2	-2.75237	2.75237
CFHR4	-2.75188	2.75188
HOXD10	-2.75018	2.75018
CACNA1D	-2.75004	2.75004
C9orf80	-2.74986	2.74986
CCDC30	-2.74865	2.74865
ZNHIT1	-2.74824	2.74824
LARP1BP1	-2.74808	2.74808
BLVRA	-2.74807	2.74807
GGA3	-2.74785	2.74785
CTR9	2.74631	2.74631
PLEKHM2	-2.74601	2.74601
B3GAT2	2.74585	2.74585
SBF2	2.74483	2.74483
STAP2	-2.74447	2.74447
EIF4A1P4	2.74431	2.74431
NOX3	-2.74357	2.74357
SEMA6D	-2.74344	2.74344
C2orf53	-2.74288	2.74288
ZNF397OS	2.74243	2.74243
TCEAL8	-2.74241	2.74241
OR2G3	-2.74192	2.74192
LPHN1	-2.74191	2.74191
MYOZ2	-2.74148	2.74148
LOC100133583	2.74139	2.74139
DUSP3	-2.74118	2.74118
LINC00520	-2.74034	2.74034
LENG4	2.74031	2.74031
RFC1	2.74008	2.74008
C17ORF106	2.74002	2.74002
C8orf66	-2.73842	2.73842
ACVR1C	-2.73818	2.73818
TRERF1	-2.73631	2.73631
WDR69	2.73625	2.73625
2002-03-01	-2.73569	2.73569
PFDN1	-2.73542	2.73542
BHMT	2.73479	2.73479
GABRA6	-2.73464	2.73464
RIN1	2.73454	2.73454
UBL4A	-2.73392	2.73392
IDI2	-2.7335	2.7335
SCAI	-2.73323	2.73323
HCK	2.73311	2.73311
AC079776.2	2.73305	2.73305
UBA5	-2.73295	2.73295
AP005433.1	-2.73289	2.73289
IFT74	2.73254	2.73254
CREB3L2	2.73236	2.73236
RMI1	-2.73136	2.73136
LOC100292909	2.73098	2.73098
MOSPD2	2.73073	2.73073
DNAL4	2.73044	2.73044
LOC145837	2.72945	2.72945
TTTY11	-2.72897	2.72897
UBE2L6	2.72858	2.72858
TJP2	2.72817	2.72817
FABP7	2.72793	2.72793
ANKRD32	-2.72768	2.72768
TFB2M	-2.72765	2.72765
ENO1	2.72735	2.72735
TMSB4X	2.72688	2.72688
PRAME	-2.72599	2.72599
FAM126A	2.72575	2.72575
C4orf3	-2.72517	2.72517
MDGA2	-2.7247	2.7247
OCLM	-2.7245	2.7245
SGK1	2.7243	2.7243
SUCLA2	-2.72375	2.72375
CDKL2	-2.72374	2.72374
LRRC14	-2.72276	2.72276
COL22A1	2.72243	2.72243
RG9MTD1	-2.72235	2.72235
COL4A3	-2.72232	2.72232
C9orf117	2.72217	2.72217
UFM1	2.72211	2.72211
CACNA1B	2.72134	2.72134
SLC25A16	-2.72074	2.72074
KLHL35	2.72061	2.72061
SLC32A1	-2.72049	2.72049
EEF1A2	-2.71475	2.71475
LACTB2	2.71412	2.71412
HAVCR2	2.71407	2.71407
FAM178A	2.71393	2.71393
LOC100293607	-2.7139	2.7139
MFGE8	-2.71349	2.71349
SAR1A	2.7128	2.7128
DMBX1	-2.71149	2.71149
LOC728080	2.71056	2.71056
NDUFS4	-2.71032	2.71032
MBNL3	2.7103	2.7103
C7orf23	-2.71022	2.71022
PRKCDBP	2.7101	2.7101
UCK2	-2.70994	2.70994
UTS2D	2.70987	2.70987
RUNDC1	-2.70941	2.70941
PSMA2	2.70927	2.70927
SPARC	2.70888	2.70888
NHLRC1	2.70837	2.70837
TDRD7	-2.70818	2.70818
LILRA5	-2.70723	2.70723
XKR6	-2.70642	2.70642
LSM1	-2.70599	2.70599
FOXL2	-2.7059	2.7059
CHST11	2.70584	2.70584
SHCBP1	2.70579	2.70579
LINC00282	2.7047	2.7047
VPS36	-2.70452	2.70452
PRDX4	2.70414	2.70414
SPAG4	-2.70413	2.70413
SIAE	-2.70392	2.70392
UFD1L	2.70388	2.70388
LRRC6	-2.70372	2.70372
BRI3BP	-2.70368	2.70368
MAGED4B	2.70346	2.70346
HSD17B10	2.70325	2.70325
FRAT2	-2.70311	2.70311
ZFYVE28	-2.70274	2.70274
SSBP3	-2.70113	2.70113
LOC400943	-2.7011	2.7011
AS3MT	-2.70088	2.70088
HOXA2	-2.70074	2.70074
GSG1L	2.70063	2.70063
IL15RA	-2.70061	2.70061
LPCAT2	2.70011	2.70011
SLC15A3	2.69957	2.69957
MTM1	2.69954	2.69954
FAM73B	-2.69898	2.69898
SLC12A8	-2.69849	2.69849
TACR1	-2.69804	2.69804
RAB11FIP3	-2.69804	2.69804
GALNT12	-2.69793	2.69793
ERBB2	2.69774	2.69774
ZNF449	2.69747	2.69747
FAXC	-2.69726	2.69726
COL10A1	-2.69684	2.69684
EMR3	-2.69534	2.69534
CCDC89	-2.69399	2.69399
FCGRT	2.69383	2.69383
UPK1A	-2.69365	2.69365
TMEM64	2.69292	2.69292
LOC100129781	-2.69272	2.69272
THSD7B	2.69103	2.69103
CIRH1A	-2.69097	2.69097
GPA33	-2.69085	2.69085
RP11-250J16.1	-2.69009	2.69009
FLJ40453	-2.68992	2.68992
RAD52	-2.68989	2.68989
LIN52	-2.68987	2.68987
RASL10A	2.68926	2.68926
SSX7	-2.68866	2.68866
COL6A1	-2.68815	2.68815
C14orf43	2.68815	2.68815
MCF2	-2.68812	2.68812
TXK	-2.68758	2.68758
YEATS4	-2.68737	2.68737
NXPE3	-2.68731	2.68731
MFAP4	2.68727	2.68727
PTH2R	-2.6859	2.6859
C6orf26	2.68446	2.68446
SAP30L	-2.68401	2.68401
MKRN1	-2.68399	2.68399
ZDHHC3	-2.68375	2.68375
PTPN13	2.6837	2.6837
GNB1	-2.6832	2.6832
SEPHS2	-2.68319	2.68319
GOLGB1	2.68304	2.68304
CACNG8	-2.68231	2.68231
ZNF317	-2.68172	2.68172
PTP4A2	2.68156	2.68156
NPBWR2	-2.68081	2.68081
LEPROT	2.6803	2.6803
MUCL1	-2.67984	2.67984
2001-03-01	2.67979	2.67979
RAP1GAP	2.67979	2.67979
THTPA	2.67938	2.67938
AQP7P2	-2.67927	2.67927
TSPAN5	-2.67894	2.67894
SMC3	2.67815	2.67815
PTTG3	-2.67623	2.67623
TTC16	2.67456	2.67456
BZW2	-2.67331	2.67331
TCTA	2.67327	2.67327
PCBD2	2.67235	2.67235
NDUFA4	-2.67188	2.67188
PCDHB16	-2.67117	2.67117
SMG6	2.67073	2.67073
C1orf96	-2.66994	2.66994
AC010624.2	2.66968	2.66968
CDH18	-2.66944	2.66944
USP2	-2.66851	2.66851
SPINT1	-2.66806	2.66806
C20orf151	-2.66771	2.66771
MAGEB4	-2.66746	2.66746
REEP5	-2.66688	2.66688
KREMEN1	-2.66679	2.66679
LCP2	-2.66592	2.66592
HBG1	2.66525	2.66525
STX1B	-2.66379	2.66379
AP003108.2	2.66323	2.66323
DRGX	-2.66322	2.66322
ZNF295	-2.66277	2.66277
EIF4E1B	-2.66273	2.66273
WDR12	-2.66233	2.66233
LDB2	-2.66201	2.66201
DPY19L2P4	-2.66098	2.66098
SASH1	2.66079	2.66079
HLA-K	2.65982	2.65982
COG1	2.65891	2.65891
LCTL	2.65734	2.65734
HDAC5	-2.65727	2.65727
CUL3	-2.65718	2.65718
RPH3A	-2.65691	2.65691
FAM111A	2.65691	2.65691
ZNF133	-2.65643	2.65643
IGFBP6	-2.65566	2.65566
HIST1H4J	-2.65438	2.65438
FAH	2.65415	2.65415
TFB1M	-2.65381	2.65381
RTTN	2.65324	2.65324
LOC644762	-2.65309	2.65309
OR10K1	-2.6529	2.6529
PDE2A	2.65288	2.65288
RDX	2.65154	2.65154
APPL1	-2.65135	2.65135
DOC2A	2.65072	2.65072
POU1F1	-2.65057	2.65057
LOC100131785	2.65013	2.65013
RGS14	2.64996	2.64996
IL1RAP	-2.64983	2.64983
MPPED1	-2.64976	2.64976
PEX11B	-2.64939	2.64939
LRIT3	-2.64899	2.64899
CLEC7A	2.64863	2.64863
EVL	-2.64857	2.64857
BICD1	-2.64854	2.64854
VWC2L	-2.64852	2.64852
ITGB6	-2.64848	2.64848
NOX4	-2.64729	2.64729
S100B	2.64728	2.64728
CPM	2.647	2.647
PON3	2.64681	2.64681
SFN	2.64673	2.64673
SLC28A1	-2.64662	2.64662
PIF1	-2.64615	2.64615
SIX1	-2.64524	2.64524
POU3F1	-2.6451	2.6451
ADAMTS16	2.6435	2.6435
AC011472.2	-2.64325	2.64325
LOXHD1	-2.64306	2.64306
SLC26A11	2.64235	2.64235
C6orf120	-2.64153	2.64153
LINC00320	2.64117	2.64117
[truncated: 18,738 more rows]

## Sheet: Validation1_GU
Gene	Z-score	Z-abs
SYT17	-14.0848	14.0848
GRIA1	-12.5273	12.5273
PPP4R4	-12.5043	12.5043
PID1	-12.3157	12.3157
ASB13	12.2637	12.2637
MGST1	-12.2251	12.2251
FAM65B	-11.9779	11.9779
C1orf95	-11.9225	11.9225
EFCAB1	-11.9146	11.9146
PRKCG	-11.7977	11.7977
GDA	-11.7526	11.7526
PRKCD	-11.4573	11.4573
PKIA	-11.3871	11.3871
GABRA5	-11.3124	11.3124
CCDC90A	-11.3009	11.3009
SLIT1	-11.2606	11.2606
SCN3B	-11.1686	11.1686
KCNAB3	11.0035	11.0035
PTCHD1	-10.9769	10.9769
TTC21B	10.8436	10.8436
EEPD1	10.8306	10.8306
C1QL1	-10.6159	10.6159
GPR161	10.6137	10.6137
ATOH7	-10.6056	10.6056
PEA15	-10.6054	10.6054
DCUN1D2	10.5662	10.5662
ESRRG	10.5182	10.5182
SULF2	-10.4485	10.4485
DOK6	-10.4289	10.4289
DPYSL3	-10.3838	10.3838
GABRB1	-10.3008	10.3008
GMFB	-10.2979	10.2979
SGCG	10.2914	10.2914
MOGAT1	10.1411	10.1411
GPLD1	9.91288	9.91288
ANO3	-9.89763	9.89763
RAB27B	-9.88489	9.88489
MOBKL1A	-9.75523	9.75523
CDH9	-9.74895	9.74895
LOC653051	-9.72796	9.72796
C19orf46	9.72572	9.72572
LYSMD4	9.7198	9.7198
BIRC3	-9.71445	9.71445
KIAA1644	-9.68534	9.68534
SLC25A37	9.63445	9.63445
GABRA3	-9.62518	9.62518
RHBDL3	9.56765	9.56765
NCOA3	9.55136	9.55136
DDA1	-9.53925	9.53925
A26C1B	9.51435	9.51435
ANKRD6	-9.50575	9.50575
GNG2	-9.4788	9.4788
CTXN1	-9.39969	9.39969
AC006273.1	-9.38215	9.38215
NOV	-9.3705	9.3705
TRIM36	-9.34025	9.34025
PRMT7	9.33766	9.33766
ADAMTS3	-9.27976	9.27976
KLF8	-9.27895	9.27895
DAPL1	-9.23307	9.23307
PCDH20	-9.2228	9.2228
TNNT1	-9.13267	9.13267
NT5DC3	-9.12159	9.12159
FAM110A	9.1096	9.1096
DMKN	9.09642	9.09642
NKAIN2	-9.07832	9.07832
RBP4	-9.06359	9.06359
ITM2A	8.99541	8.99541
ZCCHC12	-8.99445	8.99445
ANK1	8.98775	8.98775
SLC26A4	-8.98462	8.98462
KLK7	-8.96083	8.96083
SSTR1	-8.9384	8.9384
DYDC2	-8.90694	8.90694
ST6GALNAC5	-8.89013	8.89013
LAG3	8.87442	8.87442
SYCP2	8.85236	8.85236
CACNG3	-8.78914	8.78914
TMEFF2	-8.75696	8.75696
WDR86	-8.74923	8.74923
DNAJA4	-8.7297	8.7297
KCNMB4	-8.71104	8.71104
THAP10	8.68115	8.68115
C8orf46	-8.65289	8.65289
CREM	-8.64415	8.64415
PLXNC1	-8.63444	8.63444
IDS	-8.60074	8.60074
AMIGO2	-8.58627	8.58627
SRL	8.56683	8.56683
FAM71E1	8.56654	8.56654
LOC339524	-8.55618	8.55618
UHMK1	-8.54699	8.54699
FBXO32	8.49208	8.49208
SYN2	-8.48975	8.48975
PGRMC1	-8.4812	8.4812
FNDC5	8.43517	8.43517
SH3RF1	-8.43004	8.43004
TRPC3	8.38634	8.38634
C1orf172	8.38519	8.38519
C1S	-8.37965	8.37965
SLIT3	-8.35887	8.35887
CCDC109B	-8.35609	8.35609
DACH2	-8.34224	8.34224
NECAB2	-8.34162	8.34162
ST3GAL6	8.32181	8.32181
LINC00260	-8.31639	8.31639
B3GALNT2	8.30808	8.30808
FKBP1A	-8.28655	8.28655
C6orf222	-8.28012	8.28012
ASCL2	-8.24652	8.24652
POLE4	-8.21982	8.21982
AS3MT	8.21845	8.21845
NIT2	-8.20542	8.20542
FAM71F1	-8.2015	8.2015
HPCAL4	-8.19035	8.19035
TIMM8B	-8.18889	8.18889
PLCB2	-8.18616	8.18616
LYZL4	-8.17574	8.17574
C2orf80	-8.16906	8.16906
CMAS	-8.1639	8.1639
MYB	-8.11738	8.11738
YPEL1	-8.11723	8.11723
SCRT1	8.08689	8.08689
NR1D2	8.06089	8.06089
VIPR2	8.06027	8.06027
SUB1	-8.04903	8.04903
TLE2	8.03998	8.03998
EDNRA	8.03147	8.03147
RNF150	-8.01557	8.01557
ACVR1C	8.0074	8.0074
IL12RB2	-7.98392	7.98392
NEK2	-7.96328	7.96328
STYK1	-7.95728	7.95728
RAPGEF4	-7.94895	7.94895
SORBS3	7.94541	7.94541
FSTL1	7.94427	7.94427
RNF148	7.92163	7.92163
LRRC3B	-7.90905	7.90905
HTR1A	-7.90093	7.90093
EFNB2	-7.86723	7.86723
C1orf133	7.85737	7.85737
CNNM1	7.85199	7.85199
PSD3	-7.84861	7.84861
CDR2L	7.84305	7.84305
MMD	-7.83621	7.83621
LOC100286909	7.82583	7.82583
LRRC2	-7.82273	7.82273
LOC100131504	-7.82024	7.82024
PENK	7.81385	7.81385
CHGA	7.81007	7.81007
AC078937.4	-7.80846	7.80846
RILPL2	-7.80592	7.80592
RELT	7.79951	7.79951
DCBLD2	7.77503	7.77503
CAMK2G	7.7538	7.7538
POU6F1	7.73217	7.73217
FTHL16	-7.72682	7.72682
FAM150B	-7.71831	7.71831
MRAS	-7.71581	7.71581
IGLL3P	7.70494	7.70494
TMSB10	-7.70245	7.70245
GYPE	-7.70185	7.70185
FNBP1L	-7.69781	7.69781
PXDNL	7.69212	7.69212
KIRREL2	-7.69136	7.69136
CA1	7.67079	7.67079
SSTR2	-7.65721	7.65721
C1orf50	-7.64888	7.64888
KCNG3	-7.63044	7.63044
SCN1A	7.6277	7.6277
C6orf186	7.62509	7.62509
ADCY7	-7.61809	7.61809
OPRM1	-7.61292	7.61292
ATP2B4	-7.61094	7.61094
KIF21B	-7.60968	7.60968
NUDT11	-7.60478	7.60478
NFKBIZ	7.59617	7.59617
PDE1A	-7.59427	7.59427
TMEM158	-7.59293	7.59293
STRC	7.58579	7.58579
IL28RA	7.57949	7.57949
COG1	-7.55814	7.55814
LINC00086	-7.55716	7.55716
PLEKHH3	7.55155	7.55155
CPT1B	7.53749	7.53749
MGST2	7.52754	7.52754
C12orf24	7.51998	7.51998
CCNI	7.51762	7.51762
DSCC1	7.51249	7.51249
FAM171B	-7.48552	7.48552
COL13A1	7.47595	7.47595
BATF3	-7.4618	7.4618
LARGE	-7.46028	7.46028
C12orf45	-7.45162	7.45162
HRH1	-7.43303	7.43303
LINC00087	-7.40787	7.40787
SIDT1	-7.40579	7.40579
ANKRD50	-7.40416	7.40416
AP000926.2	7.3956	7.3956
AK3L1	-7.39535	7.39535
SETD7	7.39086	7.39086
GPC4	-7.38866	7.38866
CA10	-7.38511	7.38511
KIAA1244	-7.38194	7.38194
CDH10	-7.38194	7.38194
ZBTB34	7.36577	7.36577
WDR66	-7.36193	7.36193
OSBPL2	7.36179	7.36179
LOC646627	-7.36168	7.36168
LY86-AS1	-7.35752	7.35752
SUSD1	-7.35702	7.35702
TMEM108	-7.3565	7.3565
ENOX1	-7.34591	7.34591
CMYA5	7.34504	7.34504
ZCCHC17	-7.34414	7.34414
C6orf173	-7.33625	7.33625
AC044839.2	-7.32955	7.32955
PPEF1	-7.32778	7.32778
PLA2R1	7.31242	7.31242
C1QL2	-7.3095	7.3095
RGS20	-7.30298	7.30298
WDR69	-7.29703	7.29703
STARD5	7.29316	7.29316
CCDC90B	-7.28713	7.28713
ZNF692	7.28489	7.28489
OXGR1	7.27226	7.27226
NEIL1	7.26844	7.26844
OSGEPL1	7.24486	7.24486
STARD9	7.23645	7.23645
LOC338620	7.23215	7.23215
BRE	-7.2242	7.2242
PHF17	7.21939	7.21939
XYLT1	-7.2161	7.2161
ULK3	7.21207	7.21207
PANX2	7.20653	7.20653
GPR160	-7.19422	7.19422
LEPREL2	7.19272	7.19272
GLRA2	-7.19061	7.19061
DCP1A	7.17513	7.17513
ADRA1B	-7.16973	7.16973
SMARCD3	-7.16448	7.16448
PCDH19	-7.16394	7.16394
RAVER2	-7.16101	7.16101
PPP3CC	7.16022	7.16022
ZYX	7.15312	7.15312
SPTSSB	7.14908	7.14908
C6orf105	-7.14787	7.14787
TTPAL	-7.14752	7.14752
NPTXR	-7.14589	7.14589
NPY1R	-7.13248	7.13248
SNRNP27	-7.13042	7.13042
HMGCS1	-7.124	7.124
HR	7.12236	7.12236
F12	-7.11834	7.11834
SEMA3D	-7.11314	7.11314
SH3BGRL3	-7.1129	7.1129
PPL	7.10591	7.10591
RORA	7.10431	7.10431
DNAJC25-GNG10	-7.08906	7.08906
SLC4A9	7.08822	7.08822
SLC38A10	7.08524	7.08524
SNCG	-7.07781	7.07781
L2HGDH	7.07505	7.07505
LOC100287347	-7.06589	7.06589
NUDT10	-7.06491	7.06491
TAS2R14	7.06141	7.06141
SLC39A14	7.04959	7.04959
MRGPRF	7.04748	7.04748
COL7A1	7.04397	7.04397
AC010980.2	-7.03284	7.03284
MDGA1	-7.02529	7.02529
LOXL1	-7.02483	7.02483
TUBD1	7.02375	7.02375
DLG2	-7.017	7.017
GLOD4	-7.01557	7.01557
SVOP	-7.00898	7.00898
MAPK3	-7.00765	7.00765
CHL1	-6.99947	6.99947
C1QTNF1	6.99537	6.99537
TMTC1	-6.98898	6.98898
LRCH1	6.98695	6.98695
PRSS23	-6.98476	6.98476
MUM1L1	-6.98345	6.98345
ATP4A	6.97829	6.97829
CAMK2D	-6.97761	6.97761
TMSB4X	-6.95942	6.95942
EPB41	6.95244	6.95244
MAN1A1	-6.94606	6.94606
USP13	6.94049	6.94049
NEUROD6	-6.93918	6.93918
FGGY	-6.93574	6.93574
PLAGL1	6.93314	6.93314
SLC5A6	6.92731	6.92731
ZNF831	-6.92465	6.92465
C8orf47	6.92148	6.92148
IL33	-6.91928	6.91928
EFR3B	-6.9078	6.9078
UCHL3	-6.90464	6.90464
POSTN	6.88975	6.88975
HBQ1	-6.88583	6.88583
ITGA11	6.87983	6.87983
ITFG2	6.87823	6.87823
ARMCX1	-6.87183	6.87183
STK32B	-6.86798	6.86798
PCDH17	-6.86385	6.86385
AGXT2L1	-6.86319	6.86319
SP5	-6.86209	6.86209
HELQ	6.85866	6.85866
DGKB	-6.85654	6.85654
EXD1	-6.85649	6.85649
SCPEP1	-6.85581	6.85581
PPARGC1A	6.85199	6.85199
DUS1L	6.85197	6.85197
KCTD4	-6.84709	6.84709
PKIB	-6.84688	6.84688
GABRB3	-6.84655	6.84655
NUTF2	-6.84628	6.84628
TRIM6	-6.84603	6.84603
SEMA6D	6.84451	6.84451
NCKIPSD	6.84425	6.84425
NR3C2	6.83938	6.83938
RCL1	6.83551	6.83551
SLC38A1	6.82937	6.82937
FABP7	-6.8245	6.8245
LOC100131943	6.81831	6.81831
CCDC57	6.81794	6.81794
CHCHD6	-6.80775	6.80775
GAP43	-6.80348	6.80348
TG	-6.80305	6.80305
SMYD4	6.79808	6.79808
VDR	-6.79296	6.79296
TGM1	6.79161	6.79161
MKL2	-6.79116	6.79116
AC110760.2	6.7766	6.7766
EMG1	-6.77363	6.77363
CLGN	6.75789	6.75789
GPRIN2	-6.75547	6.75547
JDP2	6.75269	6.75269
SCGN	-6.74694	6.74694
GABRA2	-6.74336	6.74336
CARD9	6.74123	6.74123
SEMA7A	6.73473	6.73473
GABRD	6.73285	6.73285
TUBB2A	-6.73271	6.73271
TMEM159	-6.72975	6.72975
GLRA3	-6.72644	6.72644
IFFO2	6.72607	6.72607
ANKRD29	6.7239	6.7239
ARL15	-6.7196	6.7196
GPD2	-6.71705	6.71705
VBP1	-6.71143	6.71143
CDS1	6.69186	6.69186
DCLRE1A	6.69116	6.69116
TRIM52	6.69114	6.69114
GOLGA8C	6.68794	6.68794
NEB	6.67549	6.67549
TPTE2P6	6.66868	6.66868
ADCY2	-6.66343	6.66343
FAM35B	6.65573	6.65573
GGA2	6.64993	6.64993
RP11-422J8.1	6.642	6.642
LRRC42	-6.63863	6.63863
ESRRA	6.63853	6.63853
PACRG	-6.63655	6.63655
KLK5	-6.63607	6.63607
ARMCX2	-6.6333	6.6333
FAM156A	6.63108	6.63108
TAS2R43	6.62067	6.62067
PLK5P	6.61981	6.61981
ZFYVE28	6.61186	6.61186
FXYD6	-6.61031	6.61031
CHST15	-6.61003	6.61003
EPM2AIP1	6.60682	6.60682
LDHD	-6.60602	6.60602
MIAT	6.60302	6.60302
CD83	-6.60017	6.60017
LMO3	-6.59757	6.59757
KIAA1370	6.59306	6.59306
IGFBP2	6.59067	6.59067
TWIST2	-6.58767	6.58767
FTH1P20	-6.58598	6.58598
LOC100288911	-6.58553	6.58553
CAPSL	-6.57751	6.57751
FNDC4	6.57129	6.57129
NANOS1	-6.57091	6.57091
RNF144A	6.55739	6.55739
FAM20C	6.55318	6.55318
SPAG6	6.54542	6.54542
GRB14	-6.53997	6.53997
PACSIN3	6.53878	6.53878
JAKMIP1	-6.53642	6.53642
MYRIP	-6.51174	6.51174
GUCY1B3	-6.50098	6.50098
EGF	-6.49782	6.49782
CLEC4G	-6.4977	6.4977
SLN	-6.4889	6.4889
PTGER4	-6.48802	6.48802
ECEL1P2	6.48652	6.48652
KIAA1128	-6.48638	6.48638
STK17A	-6.47846	6.47846
GLCCI1	6.46726	6.46726
MPP6	-6.46652	6.46652
LRP1B	-6.45494	6.45494
RAP2B	-6.4495	6.4495
RNF113A	6.43816	6.43816
LAT	6.43396	6.43396
HTR2C	-6.43258	6.43258
GRM1	-6.43106	6.43106
HN1	-6.4232	6.4232
DUSP13	-6.421	6.421
SLC38A11	6.4172	6.4172
KIF2C	6.41416	6.41416
ICAM5	-6.41162	6.41162
LINC00515	6.40729	6.40729
HDAC4	6.40665	6.40665
SOX5	-6.40468	6.40468
TNFRSF11A	-6.3991	6.3991
ENTPD3	6.39774	6.39774
CRYM	-6.39746	6.39746
LRRC36	-6.39474	6.39474
FLT3	6.38653	6.38653
SLC39A10	-6.38585	6.38585
DNAH6	-6.38119	6.38119
AK5	-6.38082	6.38082
CPSF1	6.38016	6.38016
CALM3	-6.37726	6.37726
MAP3K6	6.37647	6.37647
NFIX	6.37465	6.37465
TIFA	6.37461	6.37461
TSHZ1	6.36831	6.36831
SV2A	6.36795	6.36795
MCF2L	6.36522	6.36522
GLS2	6.36516	6.36516
LPHN3	-6.363	6.363
RSAD1	6.36109	6.36109
CPNE6	-6.3569	6.3569
SLC25A44	6.35616	6.35616
DIS3	6.3544	6.3544
CHRD	6.35393	6.35393
MOXD1	-6.35173	6.35173
GNB4	-6.35102	6.35102
RABL5	-6.35075	6.35075
SFI1	6.34516	6.34516
OSBP2	6.34225	6.34225
C1R	-6.33063	6.33063
VSTM2L	-6.32602	6.32602
TOM1L1	-6.31826	6.31826
MAPK1	-6.31772	6.31772
RIPK2	-6.31769	6.31769
MORC2-AS1	6.3172	6.3172
KRTDAP	6.31663	6.31663
LEAP2	6.31173	6.31173
CDYL	6.30586	6.30586
UMODL1	6.3033	6.3033
POTED	6.30279	6.30279
TMEM200A	-6.30246	6.30246
EIF5A2	6.29911	6.29911
CRIM1	-6.29762	6.29762
SLC9A1	6.29526	6.29526
C12orf23	-6.29202	6.29202
SKAP2	-6.29054	6.29054
RSPO3	-6.2903	6.2903
SCN1B	6.28944	6.28944
ZNF350	-6.28672	6.28672
VCX2	6.28643	6.28643
C5orf33	-6.28566	6.28566
CRHR2	6.28395	6.28395
CSGALNACT1	-6.28361	6.28361
KLF9	6.2834	6.2834
C3orf35	6.2833	6.2833
STAC2	6.27771	6.27771
SLC19A2	6.27306	6.27306
CPNE7	-6.26996	6.26996
DCAF13P3	6.26785	6.26785
WNT7B	-6.26358	6.26358
ANKS3	6.26312	6.26312
RP11-1057N3.1	-6.26277	6.26277
HYMAI	6.26256	6.26256
ETFB	-6.24811	6.24811
DOC2A	-6.24745	6.24745
VIT	-6.24377	6.24377
CXorf57	-6.23997	6.23997
INTS8	6.23982	6.23982
COG5	-6.23845	6.23845
DNAH14	-6.23562	6.23562
SAMD15	-6.23452	6.23452
ZNF642	-6.23182	6.23182
C2orf86	6.22644	6.22644
ZADH2	6.22461	6.22461
UIMC1	6.22436	6.22436
RET	6.22335	6.22335
PMEPA1	6.21854	6.21854
PGC	6.21491	6.21491
CTD-2536I1.1	-6.21098	6.21098
CRABP1	6.21059	6.21059
GTF3C6	-6.21012	6.21012
DDX11	6.20927	6.20927
HSBP1	-6.20704	6.20704
NEXN	6.20336	6.20336
C4orf45	-6.20282	6.20282
MTPN	-6.19357	6.19357
ROBO2	-6.1875	6.1875
ARL4C	6.185	6.185
IL6R	6.17542	6.17542
DMGDH	-6.17414	6.17414
ROBO1	-6.169	6.169
KIAA0802	6.16273	6.16273
CACNA1A	6.1598	6.1598
CENPF	-6.15923	6.15923
CTNND2	-6.1592	6.1592
TUBB	-6.15915	6.15915
EVI1	-6.15858	6.15858
C16orf55	-6.15652	6.15652
COL11A1	-6.15559	6.15559
BHLHE41	6.15467	6.15467
LAPTM4B	6.15416	6.15416
RSPO2	6.15252	6.15252
CDC42SE2	-6.14982	6.14982
TDRKH	-6.14837	6.14837
TTC39C	6.14454	6.14454
AC093283.3	-6.14399	6.14399
PIF1	6.14297	6.14297
RAB36	-6.14127	6.14127
AC015936.3	-6.14006	6.14006
SLC47A1	6.13814	6.13814
NT5M	6.13685	6.13685
E2F3	-6.13587	6.13587
HRASLS	-6.13468	6.13468
ARHGDIA	-6.1338	6.1338
SNX7	-6.13282	6.13282
DDX55	6.13072	6.13072
ISOC1	-6.1303	6.1303
RASD2	6.1274	6.1274
BFSP1	-6.12171	6.12171
LINC00239	-6.11864	6.11864
ACSBG2	6.11767	6.11767
TXN	-6.11464	6.11464
HSPBAP1	6.11434	6.11434
CCDC136	6.10841	6.10841
FILIP1	-6.10584	6.10584
AKIRIN2	-6.10379	6.10379
TAS2R31	6.1033	6.1033
ARID5B	6.09964	6.09964
RXRA	-6.09296	6.09296
EXTL2	6.08903	6.08903
UCHL1	-6.0888	6.0888
RADIL	6.08778	6.08778
LOC100289861	6.08424	6.08424
C3orf78	-6.08362	6.08362
ENC1	-6.08325	6.08325
DIAPH2	-6.08067	6.08067
LY6H	-6.07532	6.07532
PHPT1	-6.07192	6.07192
WFDC1	-6.07121	6.07121
CRYGN	-6.06885	6.06885
CNIH2	-6.06874	6.06874
UBE2Z	-6.06127	6.06127
PDIA5	6.05586	6.05586
GSTK1	6.05199	6.05199
MESP1	-6.04979	6.04979
DYRK2	-6.04654	6.04654
SPAG5	6.0438	6.0438
AP3S1	-6.03892	6.03892
KIAA0182	6.03443	6.03443
CCDC130	6.0336	6.0336
ZNF136	6.03072	6.03072
PTRH1	-6.02496	6.02496
FAM189A1	6.01699	6.01699
INTS9	6.01618	6.01618
NUDT3	-6.01481	6.01481
SNCA	-6.01381	6.01381
DDAH1	-6.01239	6.01239
PRKCZ	6.01149	6.01149
JHDM1D	6.01094	6.01094
C19orf61	6.01061	6.01061
MEIS3P2	-6.00819	6.00819
BAIAP3	-6.007	6.007
GGCT	-6.00619	6.00619
MSANTD1	-6.00035	6.00035
FIGNL2	-5.99775	5.99775
RP3-410C9.1	-5.99743	5.99743
DMC1	-5.99406	5.99406
TPO	-5.98748	5.98748
TIAM1	5.98576	5.98576
OXCT1	-5.98408	5.98408
TMEM120A	-5.98282	5.98282
UPP1	5.97917	5.97917
ZMAT4	5.97704	5.97704
KCNMB2	-5.97579	5.97579
PARVA	-5.97148	5.97148
RAB37	5.97045	5.97045
ENOX2	-5.96906	5.96906
AK7	-5.96789	5.96789
CIB2	-5.96753	5.96753
ANKRD55	-5.95964	5.95964
FAM102B	-5.9541	5.9541
TRIP11	5.95225	5.95225
ACPL2	5.94689	5.94689
PTPRA	-5.94646	5.94646
FAM149A	-5.945	5.945
EXOC6	-5.94325	5.94325
EMILIN3	5.92722	5.92722
RP11-403C10.2	5.92601	5.92601
MYO15A	5.92564	5.92564
GCKR	5.92067	5.92067
GIGYF1	5.91965	5.91965
CETN2	-5.91904	5.91904
RAGE	5.91476	5.91476
MEF2A	5.91301	5.91301
DYNLL1	-5.90946	5.90946
OAZ3	-5.90847	5.90847
ZDHHC2	5.90462	5.90462
HOMER3	5.90445	5.90445
BMP8A	5.90284	5.90284
RFX5	5.90159	5.90159
PION	5.89982	5.89982
TAF7L	-5.89902	5.89902
LOC642852	-5.89595	5.89595
CDH8	-5.89025	5.89025
NPY5R	-5.88371	5.88371
LOC100292909	-5.87642	5.87642
ZNF706	-5.87313	5.87313
GNPTAB	-5.87055	5.87055
LOC388237	5.86946	5.86946
ZIM2	5.86809	5.86809
ECM1	5.86525	5.86525
SPATA18	-5.86459	5.86459
VAMP1	5.86377	5.86377
SAP30BP	-5.85632	5.85632
MCTP1	-5.85604	5.85604
AQP9	-5.8558	5.8558
DDN	-5.85005	5.85005
COG2	5.84526	5.84526
C12orf53	-5.84154	5.84154
SEC31B	5.8404	5.8404
SCN9A	-5.83592	5.83592
NUS1	-5.83578	5.83578
FGF18	5.83129	5.83129
LOC100129291	-5.82634	5.82634
INSM2	5.82315	5.82315
CCDC112	-5.82296	5.82296
NSMAF	5.82185	5.82185
LOC100286977	5.81756	5.81756
SEC63	-5.81284	5.81284
LOC727938	-5.81182	5.81182
CDC42EP3	5.81132	5.81132
FAM183B	5.81055	5.81055
TRERF1	5.8072	5.8072
C16ORF52	5.80557	5.80557
KIAA1239	-5.80307	5.80307
ALK	-5.80078	5.80078
RASGEF1C	-5.79815	5.79815
ZNF219	-5.79715	5.79715
LGI2	5.78918	5.78918
SNX29P2	5.78917	5.78917
PRIM1	5.78649	5.78649
N4BP2	5.78574	5.78574
AC135995.5	5.78556	5.78556
KREMEN1	5.77924	5.77924
ODZ2	5.77825	5.77825
OSGEP	5.7758	5.7758
NIPSNAP3A	-5.77514	5.77514
MADCAM1	5.77141	5.77141
SESN3	-5.76967	5.76967
CHRM2	5.76879	5.76879
LOC100287146	-5.76746	5.76746
TRMT61B	5.7665	5.7665
LOC256374	5.76364	5.76364
TDRD5	-5.76122	5.76122
ARHGEF10L	5.7593	5.7593
FAM76B	5.75293	5.75293
PLD6	-5.75223	5.75223
GLT8D2	-5.75059	5.75059
DYNC2H1	5.74991	5.74991
C17orf108	-5.74845	5.74845
FGF9	5.74598	5.74598
SLC2A8	5.74543	5.74543
TAS2R45	5.74518	5.74518
ARHGAP12	-5.74365	5.74365
DRD5	-5.74015	5.74015
PCBD1	-5.73995	5.73995
SPTB	5.73925	5.73925
LOC392145	-5.73234	5.73234
MEPE	-5.73136	5.73136
ABTB2	5.7312	5.7312
SLC17A8	-5.72764	5.72764
RP11-566K11.2	-5.71816	5.71816
ZNF436	-5.71796	5.71796
HS3ST1	5.71354	5.71354
PYDC1	-5.70673	5.70673
RP11-178A10.1	-5.70475	5.70475
NR3C1	5.70443	5.70443
CCDC146	5.70322	5.70322
LOR	-5.70247	5.70247
ABCA6	5.70231	5.70231
SYTL5	-5.70153	5.70153
LOC100289263	-5.70124	5.70124
LRRC49	5.6989	5.6989
DPP4	5.69565	5.69565
LOC150519	-5.69545	5.69545
TNK1	5.6931	5.6931
B9D1	-5.69093	5.69093
JAK2	5.69071	5.69071
RP4-695O20__B.1	5.68738	5.68738
FZD1	-5.6832	5.6832
ANKZF1	5.6788	5.6788
HSPB11	-5.67711	5.67711
ANKRD34C	5.67699	5.67699
KCNV1	-5.67145	5.67145
ETNK2	-5.66922	5.66922
PAN2	5.66893	5.66893
CASK	-5.66697	5.66697
DACT1	-5.66492	5.66492
TC2N	5.66126	5.66126
ACSL4	-5.65869	5.65869
IMPACT	-5.65863	5.65863
FBLN7	5.6554	5.6554
IQCJ	-5.65371	5.65371
DOM3Z	5.65233	5.65233
MBNL2	5.6482	5.6482
LOC100499484-C9ORF174	5.64633	5.64633
ASS1	-5.64513	5.64513
VAV1	-5.64375	5.64375
ZC3HAV1L	-5.63987	5.63987
SIAH2	5.63443	5.63443
SLC12A8	5.634	5.634
NETO2	-5.6298	5.6298
RASAL1	-5.6295	5.6295
CEP95	5.62832	5.62832
GLUD2	-5.6247	5.6247
OGFOD2	5.62468	5.62468
FOXP1	5.62432	5.62432
TMPPE	5.62313	5.62313
PCDH15	-5.62139	5.62139
RALGPS2	-5.61719	5.61719
TYRO3	-5.61587	5.61587
DHX35	5.61368	5.61368
CORO7	5.61231	5.61231
GRB10	-5.61194	5.61194
CD63	-5.60975	5.60975
BTN2A2	5.60744	5.60744
GALNT14	-5.60649	5.60649
SLITRK3	5.59801	5.59801
VCX	5.59626	5.59626
C4orf33	5.5955	5.5955
SIN3B	-5.59497	5.59497
AC013402.2	5.59441	5.59441
OBFC2A	-5.5899	5.5899
GRIK2	-5.58948	5.58948
H1F0	5.58943	5.58943
NCRNA00085	5.58678	5.58678
GK3P	5.58473	5.58473
RP9	5.5801	5.5801
PCYT1B	-5.57673	5.57673
LPCAT4	5.5741	5.5741
IFRD2	5.57388	5.57388
RCN3	5.57286	5.57286
AFF1	5.57244	5.57244
LOC100287080	-5.5721	5.5721
TTC39B	5.57206	5.57206
PLXNA1	-5.57141	5.57141
GRIN3A	-5.56713	5.56713
SLC39A13	5.56426	5.56426
KIAA1267	5.56074	5.56074
EMX1	5.55672	5.55672
TLL1	-5.55502	5.55502
KIAA1614	5.55364	5.55364
PDE7A	5.5513	5.5513
TUBE1	5.54978	5.54978
DNAJC4	5.54951	5.54951
C1RL	5.54906	5.54906
GNG10	-5.54866	5.54866
C18orf8	5.54837	5.54837
FKBP1B	-5.54277	5.54277
RASSF4	5.54213	5.54213
HIST1H2BK	-5.54135	5.54135
WNT10B	-5.54126	5.54126
POLR2L	-5.54107	5.54107
EYA4	5.54103	5.54103
RPGR	5.53909	5.53909
LUZP2	-5.53496	5.53496
PRODH2	-5.53477	5.53477
CAPZB	-5.53018	5.53018
SLC26A6	5.52994	5.52994
BMP8B	5.52939	5.52939
DMD	-5.52902	5.52902
CDKN2AIPNL	-5.52152	5.52152
CNTN1	-5.52001	5.52001
TRIML2	-5.51496	5.51496
LOC100288893	5.51331	5.51331
MGC16025	5.51267	5.51267
TMEM145	5.51202	5.51202
STARD3NL	-5.51063	5.51063
VPS24	-5.50713	5.50713
SLC25A23	-5.50337	5.50337
PGM2L1	-5.50263	5.50263
GSTM3	-5.50067	5.50067
HRASLS5	-5.49955	5.49955
COL5A1	5.49689	5.49689
ACTR10	-5.49683	5.49683
GNG4	-5.49341	5.49341
PMAIP1	5.49313	5.49313
CCDC58	5.4931	5.4931
CREG2	-5.49304	5.49304
CCBE1	-5.49045	5.49045
MSL2	5.48975	5.48975
CAP1	-5.48838	5.48838
ASXL3	-5.48757	5.48757
MTP18	5.48534	5.48534
MAML1	5.48267	5.48267
CCDC88B	5.48009	5.48009
C1QL4	-5.47613	5.47613
MACROD2	-5.4719	5.4719
BHLHE40	5.47011	5.47011
SIRT7	5.46598	5.46598
SERTAD4	5.46244	5.46244
PLAUR	5.462	5.462
MICA	5.46199	5.46199
MAFG	-5.45997	5.45997
LIPH	-5.45967	5.45967
USP2	5.45879	5.45879
PDE4A	5.45715	5.45715
MLEC	-5.45705	5.45705
FAM98A	-5.4557	5.4557
SMARCD2	5.44166	5.44166
MYBPC1	-5.44133	5.44133
HSF4	5.43939	5.43939
CDC42	-5.43858	5.43858
SLC2A4	-5.43555	5.43555
OBSCN	-5.43402	5.43402
ZNF782	5.43369	5.43369
IGFL2	5.4333	5.4333
VAV3	5.43231	5.43231
TPRG1L	-5.43223	5.43223
SLCO4C1	-5.43128	5.43128
ANKRD13A	5.42726	5.42726
SLC7A4	-5.42535	5.42535
PPARGC1B	5.42223	5.42223
AKAP14	-5.42113	5.42113
C17orf89	-5.41787	5.41787
TDRD9	-5.41272	5.41272
FBXL4	5.41182	5.41182
APBA1	-5.40903	5.40903
IP6K2	5.40564	5.40564
LOC391722	-5.40446	5.40446
CRIP2	-5.40392	5.40392
BZRAP1	-5.40117	5.40117
SPTBN5	5.4005	5.4005
CNTNAP5	5.39954	5.39954
GHR	-5.39748	5.39748
CCDC6	-5.39728	5.39728
WHSC2	5.39726	5.39726
MBOAT2	-5.39508	5.39508
C6orf47	5.39441	5.39441
CACNA1H	-5.3939	5.3939
CACNB4	5.38887	5.38887
SOHLH1	5.38796	5.38796
ANKS1A	5.38512	5.38512
RAB3C	-5.38476	5.38476
GPR137C	5.38164	5.38164
SPAG4	5.37836	5.37836
TAS2R30	5.3778	5.3778
LETM1	-5.37399	5.37399
RAB40C	5.37309	5.37309
OR14I1	-5.37014	5.37014
SRFBP1	5.36892	5.36892
NARG1L	5.36555	5.36555
TMEM106C	-5.36475	5.36475
FREM3	-5.36464	5.36464
2009-09-01	-5.3641	5.3641
IL13RA2	-5.35897	5.35897
SNX2	-5.35893	5.35893
TM2D3	-5.358	5.358
MID2	5.35525	5.35525
C6orf1	-5.35436	5.35436
VSTM2A	5.35433	5.35433
FABP3	-5.35433	5.35433
SLC16A7	5.35285	5.35285
LAMB1	-5.35117	5.35117
GCNT1	-5.34995	5.34995
ZBTB16	5.34487	5.34487
SDK2	-5.34422	5.34422
DPY19L2	5.34239	5.34239
GALNTL5	-5.34187	5.34187
CTTNBP2	5.34179	5.34179
CAMKV	-5.34132	5.34132
ABCC8	5.34109	5.34109
VAT1L	-5.34055	5.34055
SLC25A12	5.33833	5.33833
CEP152	5.33668	5.33668
CXXC11	-5.33598	5.33598
FDX1L	-5.33339	5.33339
MTA3	-5.33289	5.33289
YTHDC1	5.33247	5.33247
PCP4	5.33188	5.33188
CROCCP2	5.32978	5.32978
AMD1	5.32953	5.32953
OLFML2A	5.32609	5.32609
TPH2	-5.32569	5.32569
RRAGB	-5.32291	5.32291
C10orf32	-5.32005	5.32005
C19orf12	-5.31816	5.31816
CLK3	5.31787	5.31787
CFD	-5.316	5.316
DNAJC24	-5.3147	5.3147
CDH4	-5.31389	5.31389
NKAIN3	-5.31365	5.31365
ARIH2	5.31339	5.31339
LGALS2	-5.30909	5.30909
JAZF1	-5.30827	5.30827
PRMT10	5.30536	5.30536
GARNL1	5.30312	5.30312
C7orf36	5.30258	5.30258
MEST	-5.29804	5.29804
TNNI3	-5.29758	5.29758
BAAT	5.29583	5.29583
C20orf200	5.29168	5.29168
TEAD4	5.29109	5.29109
KCNC1	5.29101	5.29101
LOC441052	-5.29094	5.29094
PPP6C	-5.29045	5.29045
COCH	-5.29043	5.29043
SHMT1	5.28846	5.28846
USP16	5.28718	5.28718
CACHD1	-5.28445	5.28445
NCAM2	-5.2813	5.2813
ZNF333	5.28101	5.28101
CEBPA	-5.28009	5.28009
AP003108.2	-5.27859	5.27859
KRTCAP3	5.27807	5.27807
SNX3	-5.2772	5.2772
LOC100131482	-5.2756	5.2756
SPRR2G	-5.27525	5.27525
MAP3K12	5.2708	5.2708
DPP10	-5.27043	5.27043
C1orf201	5.26345	5.26345
PLCD4	5.26187	5.26187
GRHL2	5.25966	5.25966
HAUS5	5.25947	5.25947
MKNK2	5.25713	5.25713
IFNE	5.2566	5.2566
MBTD1	5.2556	5.2556
STARD10	5.25495	5.25495
SLC44A5	5.25124	5.25124
ZCCHC8	5.25049	5.25049
CACNA2D3	5.24883	5.24883
LONRF2	-5.24688	5.24688
CANT1	-5.24331	5.24331
CSDC2	5.24164	5.24164
KCNIP2	5.24012	5.24012
AHI1	5.24006	5.24006
MIR31HG	5.23717	5.23717
BRWD1	-5.23554	5.23554
ATP2C1	-5.23538	5.23538
DNASE1L2	5.23224	5.23224
NOP2	5.23199	5.23199
ANKS6	5.23072	5.23072
C16orf79	5.23011	5.23011
CDCA7	-5.22942	5.22942
DCDC2	-5.22864	5.22864
TXLNB	-5.22784	5.22784
XKR6	5.22727	5.22727
GUCY1A3	-5.22678	5.22678
ST8SIA1	5.22676	5.22676
NDUFC2	-5.22604	5.22604
ECHS1	-5.22453	5.22453
FBXO2	-5.22138	5.22138
MCRS1	5.22095	5.22095
C20orf112	-5.22025	5.22025
TAS2R9	5.21782	5.21782
NXPE3	5.21491	5.21491
AP1S1	-5.21379	5.21379
MYL12B	-5.20806	5.20806
AC135983.8	5.20748	5.20748
PLAC9	-5.20685	5.20685
SH3RF2	5.20681	5.20681
RBBP4	5.20535	5.20535
ZNF280D	5.20493	5.20493
C3orf58	5.20478	5.20478
SDCCAG3	5.2025	5.2025
CCL1	5.20069	5.20069
CDC27	-5.19603	5.19603
SIRPA	-5.19306	5.19306
CUX1	5.1921	5.1921
MIR2682	-5.19188	5.19188
LCA5	5.18637	5.18637
NPTX2	-5.18493	5.18493
NUDT14	-5.18463	5.18463
SETDB1	5.18366	5.18366
LOC644662	-5.18276	5.18276
SLC38A9	5.18238	5.18238
CCDC42B	-5.18084	5.18084
OXCT2	5.17981	5.17981
IDE	5.17894	5.17894
RICTOR	5.17881	5.17881
ARPC3	-5.17761	5.17761
PNPLA4	-5.17731	5.17731
CATSPER2	5.17637	5.17637
TAC1	-5.17446	5.17446
NTNG1	5.1726	5.1726
KCNH7	-5.17052	5.17052
PKD2L1	-5.16775	5.16775
PPP1R28	5.16666	5.16666
CLSPN	-5.16655	5.16655
SLC5A4	5.16442	5.16442
C1orf93	-5.16208	5.16208
TMEM176A	-5.15961	5.15961
MAPK8IP1	-5.15934	5.15934
BRWD3	5.15932	5.15932
SETD6	5.15702	5.15702
PHC2	5.15615	5.15615
ZSCAN12	5.15586	5.15586
SNX10	-5.15554	5.15554
C7orf27	5.15503	5.15503
RP4-788L13.1	-5.15481	5.15481
DUSP5P	-5.15403	5.15403
RHOC	-5.1528	5.1528
IGFALS	5.15276	5.15276
LOC158696	5.15146	5.15146
CRISPLD1	5.15107	5.15107
KIAA1033	5.15072	5.15072
MGC27345	5.14982	5.14982
GRASP	-5.14782	5.14782
AIFM3	5.14781	5.14781
C6orf52	-5.14745	5.14745
PAXIP1	5.14682	5.14682
PTH1R	5.14659	5.14659
LOC100133161	5.14658	5.14658
SLC39A8	5.14388	5.14388
GAS2L3	-5.14387	5.14387
DHRS12	-5.14121	5.14121
IRF2BP2	5.1405	5.1405
FAM49A	-5.13632	5.13632
ONECUT1	-5.13557	5.13557
FLJ10038	5.13305	5.13305
B4GALT5	-5.13265	5.13265
ST6GALNAC1	5.13238	5.13238
MRPL33	5.13138	5.13138
PVALB	5.12944	5.12944
DCHS2	-5.12899	5.12899
TAP1	5.1275	5.1275
ZNF720	-5.12511	5.12511
MYH7B	5.12214	5.12214
MSH4	5.12143	5.12143
CREBL1	5.12081	5.12081
PNMT	-5.11721	5.11721
RABL4	-5.1158	5.1158
PTS	-5.11556	5.11556
GPR108	5.11268	5.11268
SERP1	-5.11183	5.11183
TMEM196	-5.11128	5.11128
MAP3K3	5.10603	5.10603
LOC286434	5.10582	5.10582
ADSSL1	5.10436	5.10436
RANBP3L	-5.10321	5.10321
CPNE5	-5.10209	5.10209
CORO6	5.10185	5.10185
PRMT8	5.10105	5.10105
YWHAH	-5.10101	5.10101
MAT2B	5.10096	5.10096
C20orf108	5.10009	5.10009
TTC3	-5.09657	5.09657
AC010087.3	-5.09624	5.09624
POGK	5.09484	5.09484
THRB	-5.09439	5.09439
PROC	-5.09417	5.09417
CORO1A	-5.09337	5.09337
C21orf110	-5.09211	5.09211
STX2	-5.09204	5.09204
CACNA2D2	5.09151	5.09151
KCNT1	5.08986	5.08986
PVR	5.0877	5.0877
TRIM7	5.08697	5.08697
TIAM2	5.08574	5.08574
LUZP1	5.08445	5.08445
TBC1D30	5.0837	5.0837
TPM3	-5.07648	5.07648
ATP6V0A2	5.07498	5.07498
MCM3AP-AS1	5.07488	5.07488
KLK10	-5.07155	5.07155
PTRHD1	-5.07028	5.07028
ALDH9A1	-5.06944	5.06944
KIAA1217	5.067	5.067
MSRB3	5.06651	5.06651
KCNQ2	-5.06596	5.06596
PRINS	5.06255	5.06255
ARL5A	5.06066	5.06066
HGF	-5.05743	5.05743
HPSE	5.05579	5.05579
ERCC4	5.05552	5.05552
KLHL24	5.05542	5.05542
CGREF1	-5.05489	5.05489
AC092324.1	-5.05484	5.05484
AC126544.1	5.04977	5.04977
PTGIS	5.04899	5.04899
ACTA1	-5.04888	5.04888
CYB5B	-5.0487	5.0487
SNHG1	5.04482	5.04482
CCL28	-5.04397	5.04397
AKR1C3	-5.03895	5.03895
PDGFC	-5.03873	5.03873
GPR89B	5.03857	5.03857
IPO8	-5.03833	5.03833
C7orf63	5.03702	5.03702
GTPBP1	5.03413	5.03413
FAM174B	-5.02693	5.02693
RELL2	5.0267	5.0267
LOC100131471	5.02587	5.02587
TLN2	-5.02491	5.02491
ACCN1	-5.02423	5.02423
PIM1	5.02416	5.02416
AC073343.8	5.02325	5.02325
SSH3	5.02282	5.02282
AMT	5.02184	5.02184
CCDC68	-5.01998	5.01998
SLC29A1	5.01826	5.01826
COL11A2	5.01605	5.01605
KCNK1	-5.01175	5.01175
REEP6	5.01146	5.01146
RSPH9	-5.00937	5.00937
ANTXR1	5.00931	5.00931
NAALAD2	5.00798	5.00798
EDARADD	-5.00514	5.00514
CACNA1C	5.00433	5.00433
STX8	4.99997	4.99997
ZNF165	4.99984	4.99984
HERC2P4	4.99661	4.99661
SH3GLB1	-4.99571	4.99571
SGK494	4.99416	4.99416
CACNA1I	4.99061	4.99061
RTEL1	4.99025	4.99025
ANKH	4.98885	4.98885
GTF2F2	-4.98884	4.98884
PSMB7	-4.98753	4.98753
GRM4	4.9852	4.9852
TNRC6A	4.98502	4.98502
LYPLA1	4.9848	4.9848
C1orf52	-4.98443	4.98443
AZGP1	4.98417	4.98417
SYT6	4.97908	4.97908
CARD17	-4.97457	4.97457
USH2A	4.97315	4.97315
KIRREL3	-4.97287	4.97287
LOC100289600	-4.97227	4.97227
METT11D1	4.97147	4.97147
FRZB	4.97116	4.97116
ODZ3	-4.96989	4.96989
CCDC89	4.96919	4.96919
KREMEN2	-4.96629	4.96629
AC005152.2	-4.96599	4.96599
SECISBP2	4.9613	4.9613
ZNF20	4.96052	4.96052
CHD3	-4.96037	4.96037
RGL2	4.95858	4.95858
MAP4K2	4.95814	4.95814
TAS2R13	4.95354	4.95354
TUBB2C	-4.95285	4.95285
KCNN3	-4.9502	4.9502
MILR1	-4.94992	4.94992
GPR157	4.94866	4.94866
LOC100129309	-4.94631	4.94631
SLC30A10	-4.94401	4.94401
PCP4L1	4.94046	4.94046
SUMO3	-4.94037	4.94037
LOC100292489	4.93996	4.93996
LOC100287911	4.93791	4.93791
RNASEH2C	-4.93789	4.93789
CA8	-4.93719	4.93719
FAM115C	4.93535	4.93535
GUCA1A	-4.93515	4.93515
BTN3A3	4.9338	4.9338
AC132186.2	4.93316	4.93316
LTV1	4.93298	4.93298
SEC14L1	4.93178	4.93178
NUP210	4.93138	4.93138
CEP120	4.9313	4.9313
RP11-14N7.2	-4.93099	4.93099
C1orf162	4.93008	4.93008
WDR16	-4.92903	4.92903
CCNB1IP1	4.92875	4.92875
SPRED1	-4.92793	4.92793
MRPL20	-4.92752	4.92752
PPAPDC3	4.92692	4.92692
AP3M2	-4.92568	4.92568
MMP15	4.92519	4.92519
NSUN5B	4.92396	4.92396
ZC3H15	-4.92056	4.92056
DAP	-4.92008	4.92008
C10orf131	-4.91747	4.91747
B4GALT2	-4.91657	4.91657
KRI1	4.91596	4.91596
MED9	4.91487	4.91487
CCDC41	-4.91443	4.91443
DYX1C1-CCPG1	-4.91317	4.91317
PITPNB	-4.91202	4.91202
SH3BGR	-4.90992	4.90992
CRLF1	-4.90892	4.90892
ITPKC	4.90867	4.90867
ZNF792	4.90836	4.90836
MYNN	4.90822	4.90822
UFC1	-4.90798	4.90798
ZNF193	4.9072	4.9072
GPR88	-4.90478	4.90478
PRH2	4.90435	4.90435
DCUN1D5	-4.9014	4.9014
PYCRL	-4.90057	4.90057
SERPINI2	-4.90038	4.90038
ACTG1	-4.89997	4.89997
LANCL2	-4.89853	4.89853
C1orf151	-4.89835	4.89835
KLHL12	-4.89806	4.89806
ZBTB44	-4.89637	4.89637
TAS2R10	4.89611	4.89611
MAP3K13	4.89493	4.89493
PPIL6	-4.89407	4.89407
TUBB7P	-4.8934	4.8934
SMAD7	4.8928	4.8928
CCDC3	-4.89172	4.89172
SCLT1	4.88842	4.88842
OTUB2	-4.8884	4.8884
NXPH3	4.88768	4.88768
TBCA	-4.88518	4.88518
SARNP	-4.88454	4.88454
OPRK1	-4.88453	4.88453
TH	-4.88428	4.88428
IFI27L2	-4.88382	4.88382
NKAIN4	-4.88297	4.88297
SDHAP1	4.88105	4.88105
EIF2A	4.88078	4.88078
RPSA	4.87997	4.87997
NPPA	-4.87974	4.87974
FAM83D	4.87771	4.87771
C7orf31	-4.87692	4.87692
DDX11L5	4.87663	4.87663
STRBP	4.87614	4.87614
SLC35B4	4.8748	4.8748
PDE2A	-4.8747	4.8747
TSPAN19	4.87388	4.87388
PTPRF	-4.86749	4.86749
PIN4P1	4.86723	4.86723
SEMA4F	-4.86722	4.86722
C9orf45	4.86682	4.86682
GNB3	4.86601	4.86601
TMEM204	4.86598	4.86598
WDR90	4.86558	4.86558
SEPW1	-4.86493	4.86493
CCDC148	-4.86443	4.86443
ROBLD3	-4.86409	4.86409
FAM108A4	4.86392	4.86392
LOC90834	4.86232	4.86232
C9orf72	4.86217	4.86217
C12orf41	4.86189	4.86189
PKNOX2	4.8606	4.8606
DZIP1L	4.85682	4.85682
H1FX	4.85485	4.85485
LAMA5	4.85249	4.85249
LOC100288105	4.84971	4.84971
FGF17	4.84831	4.84831
SLC2A6	4.84717	4.84717
RPF1	4.84552	4.84552
NUP54	4.8449	4.8449
PCIF1	4.84465	4.84465
UBL5	-4.84456	4.84456
LRRC23	4.84356	4.84356
WDR8	4.8434	4.8434
MAP2	-4.84247	4.84247
P2RX5	-4.84171	4.84171
SSX2IP	4.84054	4.84054
ANKRD43	-4.84004	4.84004
MRS2	4.83917	4.83917
HTR1E	-4.83902	4.83902
STAG1	4.83699	4.83699
C2orf69	-4.83697	4.83697
VPS54	4.83617	4.83617
C9orf37	4.83533	4.83533
CCDC84	4.83505	4.83505
VEZT	-4.83457	4.83457
C1orf66	4.83301	4.83301
PIK3CD	-4.83204	4.83204
IL17RC	4.83174	4.83174
SCAF11	4.83049	4.83049
WTIP	-4.83017	4.83017
ETV4	4.82808	4.82808
LOC643037	-4.82664	4.82664
TFPT	-4.82637	4.82637
ARID3B	4.82456	4.82456
NHLRC1	-4.82338	4.82338
PILRB	4.82062	4.82062
TTL	-4.81911	4.81911
FAM26F	-4.81812	4.81812
NR2E1	-4.81788	4.81788
RBBP8	4.81742	4.81742
AKAP5	-4.8152	4.8152
CCNL2	4.81453	4.81453
OLFM3	-4.81364	4.81364
DLG5	4.81293	4.81293
CCBL1	4.81182	4.81182
ING3	4.81144	4.81144
USP1	4.8114	4.8114
TCP1	-4.81062	4.81062
SERPINF1	-4.80919	4.80919
TXNL4A	-4.8062	4.8062
RFK	-4.80511	4.80511
KIAA1456	4.80377	4.80377
DDX39	4.80253	4.80253
GPATCH8	4.79938	4.79938
MAFB	4.79847	4.79847
ACSF2	-4.79641	4.79641
KIAA0020	-4.79402	4.79402
HAPLN4	4.79334	4.79334
CHFR	4.78963	4.78963
OIP5-AS1	4.78831	4.78831
PER1	4.7869	4.7869
SSU72	4.78575	4.78575
DSEL	-4.78531	4.78531
AP2B1	-4.7843	4.7843
SPC25	-4.78382	4.78382
C3orf14	-4.78359	4.78359
STON1	4.78158	4.78158
FCHSD1	4.77862	4.77862
STK11IP	4.77837	4.77837
DCLK2	-4.77736	4.77736
PARP16	4.77722	4.77722
HS3ST5	4.77672	4.77672
ATP10A	4.77384	4.77384
KLHL17	4.77246	4.77246
SLC35F4	4.7677	4.7677
SPG20	4.76742	4.76742
CEP97	4.76358	4.76358
MPP5	4.7634	4.7634
C10orf140	4.76315	4.76315
GADD45B	4.75672	4.75672
CEP57	4.75663	4.75663
ERC2	-4.75661	4.75661
THBS3	4.75569	4.75569
TMEM86B	4.75554	4.75554
C16orf48	4.75542	4.75542
FZD2	-4.75434	4.75434
SYTL2	-4.75408	4.75408
ZNFX1	4.75336	4.75336
HSPA13	-4.75233	4.75233
HNRNPA3	4.75226	4.75226
NFIC	4.75094	4.75094
AFTPH	4.74936	4.74936
ABI2	-4.74836	4.74836
PPP2R5C	-4.7459	4.7459
SENP7	4.74507	4.74507
LRRC57	-4.74321	4.74321
LOC730658	4.74292	4.74292
HSP90B1	-4.74199	4.74199
PKP1	4.74196	4.74196
CXCL13	4.73969	4.73969
TDRD3	4.73811	4.73811
C14orf37	-4.73765	4.73765
LOC730144	-4.73699	4.73699
TMEM132E	4.73692	4.73692
TNIP3	-4.73577	4.73577
HMGCR	-4.73455	4.73455
CD99P1	-4.7338	4.7338
NT5DC1	4.73323	4.73323
ZNRD1	4.73219	4.73219
WSB2	-4.73092	4.73092
RBMS1	4.73006	4.73006
C21orf67	-4.72918	4.72918
PANX1	-4.72551	4.72551
RIMBP2	-4.72399	4.72399
LOC100128174	4.72342	4.72342
LOC643669	4.72289	4.72289
ALPL	-4.72221	4.72221
YARS	4.72171	4.72171
HIST1H3A	4.72127	4.72127
SNRK	4.72069	4.72069
AOF1	-4.72015	4.72015
HCRP1	4.71928	4.71928
UCP3	4.71918	4.71918
LOC283701	4.71917	4.71917
CHMP4A	-4.71736	4.71736
TBC1D24	-4.71625	4.71625
TNNC2	4.71489	4.71489
WDR48	-4.71425	4.71425
KLHL1	-4.71417	4.71417
C14orf129	-4.70868	4.70868
SRSF1	4.7079	4.7079
C6orf118	-4.70694	4.70694
EMB	4.70683	4.70683
ANAPC4	4.70611	4.70611
CSTF2	4.70359	4.70359
NR1D1	4.70151	4.70151
AC110754.1	4.69806	4.69806
TMEM150C	-4.69785	4.69785
C7orf47	4.69649	4.69649
KIAA0467	4.69648	4.69648
AP000880.1	-4.69499	4.69499
LSM3	-4.69473	4.69473
C7orf10	-4.69458	4.69458
FSIP1	-4.69452	4.69452
STBD1	-4.69403	4.69403
LYPLAL1	-4.69245	4.69245
ZBTB1	4.69134	4.69134
PTPRR	-4.68981	4.68981
TP53I3	-4.68801	4.68801
SEC31A	4.68647	4.68647
RP11-63L7.1	-4.68549	4.68549
CNN3	-4.68379	4.68379
PRC1	4.67984	4.67984
CHSY3	-4.67931	4.67931
OSBPL5	4.67784	4.67784
LOC283683	4.6774	4.6774
TMEM167A	-4.67702	4.67702
C3orf52	-4.67403	4.67403
NMNAT1	-4.67238	4.67238
MC1R	4.67049	4.67049
NCALD	4.67005	4.67005
BTRC	-4.66783	4.66783
AC136632.1	4.66653	4.66653
TRPM3	4.66642	4.66642
DTWD2	4.66636	4.66636
ARMC10P1	-4.66488	4.66488
C11orf52	4.66385	4.66385
BHMT	-4.66344	4.66344
DGCR8	4.66339	4.66339
SETBP1	4.66338	4.66338
EIF3J	-4.66061	4.66061
C1orf230	-4.66051	4.66051
TMEM47	-4.65913	4.65913
C5orf56	4.65849	4.65849
SLC25A17	4.65768	4.65768
TLK1	-4.65625	4.65625
MGC23284	-4.65463	4.65463
MOCS2	-4.6546	4.6546
INPP5A	4.65388	4.65388
ALS2CR4	4.65307	4.65307
C8orf41	4.65261	4.65261
PJA1	-4.65155	4.65155
MYST4	4.65136	4.65136
BBS1	4.65011	4.65011
NEK6	-4.64968	4.64968
VOPP1	-4.6494	4.6494
HMGB2	4.64917	4.64917
KRTAP10-1	4.64614	4.64614
SEPT7L	4.64527	4.64527
ZNF629	4.64518	4.64518
TOMM34	-4.64487	4.64487
GGN	-4.64453	4.64453
REPIN1	4.64351	4.64351
FAM110C	-4.64321	4.64321
TRMT12	-4.64264	4.64264
ATG4D	4.6415	4.6415
KNG1	4.6415	4.6415
LYPD1	-4.63999	4.63999
ITGB1BP1	-4.63965	4.63965
C19orf43	4.63703	4.63703
TMEM109	4.63193	4.63193
NR2C1	4.63158	4.63158
RP11-60I3.5	-4.6292	4.6292
C12orf73	-4.62864	4.62864
CENPVL1	-4.6279	4.6279
LIN9	4.62761	4.62761
USP42	4.62677	4.62677
LOC100132261	4.62604	4.62604
VPS37D	-4.62516	4.62516
GMPR	4.6244	4.6244
OIP5	4.62387	4.62387
TAF1C	4.62322	4.62322
C6orf129	-4.62301	4.62301
PRSS2	-4.62149	4.62149
RP4-783C10.1	-4.61932	4.61932
TADA2B	4.61928	4.61928
ZNF133	4.6192	4.6192
MRC1L1	-4.61897	4.61897
SRRD	-4.61869	4.61869
TMEM54	-4.61831	4.61831
TNFRSF25	4.61583	4.61583
SIX4	4.61139	4.61139
C11orf75	4.61059	4.61059
CRIPAK	4.60927	4.60927
MX1	4.60859	4.60859
UNC13C	4.60855	4.60855
FAM108A4P	4.60832	4.60832
FAM120B	4.60671	4.60671
ARID2	4.60565	4.60565
FAM73B	4.60421	4.60421
ZNF557	4.6038	4.6038
LOC100130557	4.60348	4.60348
EIF3A	4.60169	4.60169
PPARD	4.60139	4.60139
AC130454.1	-4.59797	4.59797
C1orf53	-4.595	4.595
OSBPL6	4.59458	4.59458
PTER	-4.59453	4.59453
PEX3	4.59408	4.59408
AKAP1	4.59215	4.59215
IGSF10	-4.59134	4.59134
DDX10	-4.5894	4.5894
C9orf96	4.58921	4.58921
KCNJ3	4.58895	4.58895
HSDL1	-4.5854	4.5854
LURAP1L	4.58496	4.58496
TM7SF4	-4.58262	4.58262
C16orf93	-4.58181	4.58181
SASS6	4.58169	4.58169
NETO1	-4.5815	4.5815
NAV3	-4.58135	4.58135
WHAMML1	4.58085	4.58085
RMI1	4.57787	4.57787
TCEA3	-4.57596	4.57596
ZNF767	4.5754	4.5754
PPWD1	4.57529	4.57529
LAMA4	4.57442	4.57442
C5orf45	4.57337	4.57337
GLTSCR2	4.57336	4.57336
CCNH	-4.57175	4.57175
USP45	4.57168	4.57168
CLEC16A	4.57005	4.57005
ACOX3	-4.56967	4.56967
TSHZ2	-4.56853	4.56853
EPHA6	-4.56773	4.56773
GLA	4.56625	4.56625
IFIT5	4.56619	4.56619
RGS16	4.5656	4.5656
PPAPR5	-4.56556	4.56556
AP1G2	4.5652	4.5652
DTNBP1	-4.56408	4.56408
CAB39L	4.56266	4.56266
RSRC1	4.56247	4.56247
KIAA1199	4.56107	4.56107
COL24A1	-4.561	4.561
CD244	-4.56008	4.56008
CTC1	-4.55854	4.55854
KCNS1	4.5562	4.5562
ACBD7	-4.55617	4.55617
IFT172	4.55587	4.55587
LOC100288743	-4.55468	4.55468
GRIN2B	-4.55305	4.55305
FILIP1L	-4.55302	4.55302
S100Z	-4.55272	4.55272
CLCN2	4.55182	4.55182
MAP2K3	4.55105	4.55105
TTLL6	4.55078	4.55078
FKBP7	4.55003	4.55003
CDKN1B	4.54663	4.54663
TMEM130	-4.54637	4.54637
ARHGAP6	-4.54432	4.54432
BRMS1L	-4.54281	4.54281
KIAA0240	4.54065	4.54065
NELL2	-4.53951	4.53951
PDS5B	4.53926	4.53926
SMAD3	-4.53637	4.53637
GABRG1	-4.53508	4.53508
CRTC2	4.53024	4.53024
CTNNAL1	4.52988	4.52988
GDPD2	-4.5278	4.5278
TCOF1	4.52776	4.52776
MXD4	4.5271	4.5271
NTNG2	-4.52634	4.52634
TMTC4	4.52432	4.52432
SLC22A18	-4.52376	4.52376
C21orf88	-4.52263	4.52263
KDM6B	4.52223	4.52223
C1orf31	-4.52073	4.52073
DNAJC2	-4.51902	4.51902
WDR23	-4.51853	4.51853
C6orf204	4.51849	4.51849
FRAT1	4.51791	4.51791
ZNF486	-4.51739	4.51739
PDPN	4.51734	4.51734
NAT9	4.51724	4.51724
ZNF701	-4.51627	4.51627
ZMYND12	-4.51529	4.51529
ANXA11	-4.51192	4.51192
DUSP18	-4.51134	4.51134
LRP5L	4.51109	4.51109
PLSCR1	4.50921	4.50921
FAM120C	4.50705	4.50705
VPRBP	4.50652	4.50652
C21orf57	4.50561	4.50561
GAS2	4.50549	4.50549
NUP205	4.50271	4.50271
CARD16	-4.50233	4.50233
CSMD2	4.50139	4.50139
CD274	4.49966	4.49966
ZCCHC18	-4.49961	4.49961
LY6G5B	4.49883	4.49883
RAPGEF6	4.49644	4.49644
MALAT1	4.49644	4.49644
MDC1	4.496	4.496
KDELC1	4.49519	4.49519
PIP5KL1	4.49454	4.49454
KPNA2	-4.49452	4.49452
YKT6	-4.4944	4.4944
TBC1D26	-4.49334	4.49334
FBXL2	-4.49214	4.49214
SLC39A11	-4.49208	4.49208
DIO2	-4.49032	4.49032
TICAM1	4.48873	4.48873
RBM14	4.48744	4.48744
TP53TG1	-4.48622	4.48622
PTPRO	-4.48602	4.48602
TACC3	4.48575	4.48575
SSSCA1	-4.48524	4.48524
PALM2	-4.48507	4.48507
STX7	-4.48479	4.48479
STAG3L4	4.48412	4.48412
PCDHGB3	4.4831	4.4831
EFNB3	-4.48261	4.48261
ARRB1	-4.48055	4.48055
CYP26A1	-4.48011	4.48011
ZNF641	4.47811	4.47811
SYT2	4.47612	4.47612
IPW	4.47551	4.47551
C15orf41	4.4746	4.4746
CCR10	4.47321	4.47321
ETHE1	4.47308	4.47308
TMEM2	-4.47307	4.47307
POLDIP3	4.47278	4.47278
PTTG2	4.47245	4.47245
BCO2	4.47226	4.47226
CBWD1	4.47209	4.47209
GTF2E1	-4.4714	4.4714
RP5-1022P6.1	4.47089	4.47089
NOL9	-4.47084	4.47084
NAPB	-4.47042	4.47042
C12orf35	4.47032	4.47032
PRSS3	-4.47001	4.47001
NAAA	4.46927	4.46927
HES6	4.46799	4.46799
LINC00320	-4.46755	4.46755
FAM46C	4.46704	4.46704
UBL3	4.46603	4.46603
CYTSB	4.46543	4.46543
HIVEP2	4.46531	4.46531
GNG12	-4.46502	4.46502
FZD6	4.46469	4.46469
FAM70A	-4.46231	4.46231
PCTP	4.46085	4.46085
B3GALNT1	-4.4608	4.4608
C4orf50	-4.45931	4.45931
TFEC	-4.45897	4.45897
ATXN2	4.45823	4.45823
UTS2D	-4.45804	4.45804
GALM	-4.45764	4.45764
KRBA1	4.45693	4.45693
SDR16C5	4.45442	4.45442
C11orf30	4.45375	4.45375
WSCD2	4.4531	4.4531
ROR2	4.45209	4.45209
MTBP	4.44889	4.44889
STRAP	-4.44885	4.44885
NPIPL3	4.44796	4.44796
ZNF268	4.44787	4.44787
PDHB	-4.44726	4.44726
ANKRD16	4.44721	4.44721
WDR19	4.44351	4.44351
THAP8	-4.44342	4.44342
YJEFN3	-4.44315	4.44315
SQRDL	-4.44304	4.44304
GUK1	-4.44167	4.44167
FCGBP	-4.44164	4.44164
TMEFF1	-4.44099	4.44099
CCDC52	-4.43933	4.43933
NEAT1	4.43735	4.43735
C19orf10	-4.43733	4.43733
PKD2	4.43701	4.43701
PFKFB2	4.43446	4.43446
PLA2G7	-4.43421	4.43421
C6ORF141	-4.43257	4.43257
WDR26	-4.43252	4.43252
C9orf156	4.43236	4.43236
C17orf96	-4.42997	4.42997
ATE1	-4.42992	4.42992
CNOT6L	4.42894	4.42894
CALB1	-4.42749	4.42749
MRPS25	-4.42663	4.42663
TUBB8	-4.42579	4.42579
SRPK1	4.42367	4.42367
USP46	-4.42285	4.42285
CCDC78	4.42206	4.42206
TRPC4	-4.4218	4.4218
MLLT10	4.42093	4.42093
KIAA0907	4.42078	4.42078
CUZD1	4.41961	4.41961
CDKN2C	4.41865	4.41865
PCGF1	4.41834	4.41834
PGAP1	-4.41691	4.41691
AVPI1	4.4159	4.4159
EDNRB	-4.41288	4.41288
CABP1	4.41105	4.41105
COX16	-4.41081	4.41081
TMEM238	-4.40856	4.40856
ZNF34	4.40854	4.40854
GPR98	-4.40763	4.40763
ZNF826P	-4.40732	4.40732
CD52	-4.40665	4.40665
ARMET	-4.40656	4.40656
CMPK2	4.40441	4.40441
CYFIP1	4.40307	4.40307
GAS6	4.40294	4.40294
PCDHB10	4.40194	4.40194
ASB1	-4.40183	4.40183
2004-03-01	-4.39874	4.39874
BHMT2	-4.39783	4.39783
NOL4	-4.39781	4.39781
FAM43A	4.39689	4.39689
ARPC5	-4.39616	4.39616
ZNF684	4.3941	4.3941
AC068491.1	-4.39308	4.39308
CPLX3	-4.39262	4.39262
ABLIM3	-4.39224	4.39224
THRA	-4.39142	4.39142
TNNI3K	4.39025	4.39025
TRMT11	4.38967	4.38967
IGDCC3	4.38924	4.38924
USH1C	4.38784	4.38784
LOC442308	-4.38657	4.38657
SAMD3	-4.38635	4.38635
CD5	-4.38567	4.38567
PRR5	-4.38514	4.38514
RAN	-4.38511	4.38511
MAP3K19	4.38474	4.38474
RALA	-4.38396	4.38396
HRC	4.3834	4.3834
DUSP3	-4.38309	4.38309
KCNC3	4.38248	4.38248
MRPL37	-4.38149	4.38149
RNGTT	-4.381	4.381
MRPL16	4.37652	4.37652
CBLN1	-4.37417	4.37417
NPIPL2	4.37361	4.37361
ACP1	-4.37229	4.37229
CCDC154	4.37205	4.37205
BRD7	-4.36965	4.36965
DNAL1	-4.36844	4.36844
OCA2	-4.36625	4.36625
KIAA0564	4.36293	4.36293
GOLGA6L5	4.36214	4.36214
UBE2D2	-4.3619	4.3619
HTR1F	4.35726	4.35726
TPD52	-4.35559	4.35559
GULP1	-4.35548	4.35548
CCNYL1	-4.35446	4.35446
ADK	-4.35371	4.35371
CORT	-4.35322	4.35322
ITPRIPL2	-4.3515	4.3515
ZNF883	-4.34773	4.34773
FAM57B	4.34769	4.34769
ARNT2	-4.34626	4.34626
CAMK2B	4.34581	4.34581
C6orf89	-4.3443	4.3443
OPTN	-4.34401	4.34401
BDNF	-4.34287	4.34287
DGKD	4.34109	4.34109
FAM162A	-4.34051	4.34051
MYLK2	4.33732	4.33732
TSEN54	4.33556	4.33556
RAI1	4.33519	4.33519
SLC25A15	4.33502	4.33502
PNCK	-4.33445	4.33445
NOP16	-4.33389	4.33389
MYBPC2	-4.3337	4.3337
MYBBP1A	4.33116	4.33116
KIAA0831	4.33111	4.33111
ACADL	-4.33088	4.33088
INTS4L2	4.32972	4.32972
TNFAIP8	4.32927	4.32927
GRIK3	-4.32734	4.32734
CHMP1B	-4.32677	4.32677
PPCS	-4.32543	4.32543
MPP1	4.32272	4.32272
TUSC3	-4.32267	4.32267
ADAMTS8	-4.32198	4.32198
PLEKHM2	4.32075	4.32075
TFAP2E	4.31955	4.31955
CROT	-4.3184	4.3184
C1orf61	-4.31701	4.31701
AL137229.4	-4.317	4.317
GPC5	-4.31683	4.31683
NFATC2IP	4.31463	4.31463
AMMECR1	4.31428	4.31428
GRM8	-4.31408	4.31408
RP11-143E21.7	4.31396	4.31396
C14orf23	-4.31306	4.31306
MYO5C	4.30876	4.30876
SNHG8	-4.30875	4.30875
SSBP1	-4.3087	4.3087
ACVR2A	-4.30839	4.30839
TNFRSF6B	4.30801	4.30801
MRPL49	-4.30772	4.30772
INSM1	-4.30679	4.30679
PDGFRA	-4.30556	4.30556
RGMB	-4.30409	4.30409
CTSC	4.29969	4.29969
WNT16	-4.29903	4.29903
ZNF586	4.29806	4.29806
BAK1	4.29502	4.29502
PRO2012	4.29208	4.29208
MAGEH1	-4.29204	4.29204
PNMA3	4.29163	4.29163
AKIRIN1	-4.28979	4.28979
SARM1	4.28835	4.28835
GSDMB	4.28714	4.28714
WNT3	4.28633	4.28633
PCLO	-4.28591	4.28591
CLK4	4.28528	4.28528
HEATR7A	4.28408	4.28408
ARHGAP28	-4.28357	4.28357
ZNF845	-4.28062	4.28062
KAT2A	4.28022	4.28022
ZMYM5	4.28	4.28
DHCR24	-4.27933	4.27933
SH3KBP1	-4.27899	4.27899
CCDC28B	4.27872	4.27872
METTL9	-4.27839	4.27839
C1orf97	4.27837	4.27837
CEP76	4.27787	4.27787
MED11	4.27753	4.27753
TOX3	-4.27305	4.27305
KLHL2	-4.27172	4.27172
RAB15	-4.27029	4.27029
WASH3P	4.26918	4.26918
SATL1	-4.26788	4.26788
SMC2	4.2669	4.2669
ZBTB47	4.26609	4.26609
DPP8	4.2657	4.2657
IRF1	4.26494	4.26494
SIRT3	4.26386	4.26386
USF2	4.26377	4.26377
TTC31	4.26306	4.26306
PPM1D	4.26293	4.26293
ZKSCAN4	4.2629	4.2629
GPC6	-4.26262	4.26262
ENO1	-4.26187	4.26187
SPSB1	4.2616	4.2616
RNF7	-4.25904	4.25904
MAMDC4	4.25806	4.25806
KL	-4.25764	4.25764
ANKRD23	4.25467	4.25467
RPS27AP11	-4.25262	4.25262
KNCN	-4.25242	4.25242
RGS14	-4.25212	4.25212
SLCO4A1	4.25145	4.25145
SERPINB9	4.25135	4.25135
RASL11A	4.25099	4.25099
ZNF8	4.25032	4.25032
MRPS33	-4.24838	4.24838
PDIA2	4.24816	4.24816
KCNB2	-4.24792	4.24792
ITFG1	-4.24693	4.24693
PHYH	4.24607	4.24607
ADAMTS17	4.24521	4.24521
PTX3	4.24499	4.24499
SLC25A34	4.24382	4.24382
MORN5	-4.2436	4.2436
HIST1H1A	4.24338	4.24338
PGA3	-4.24148	4.24148
PTTG1	4.24096	4.24096
GPR116	-4.23938	4.23938
SLC24A2	4.23899	4.23899
CDC6	-4.23875	4.23875
PTGS1	4.23741	4.23741
C10orf2	4.23679	4.23679
LOC100293763	-4.23602	4.23602
RPS10	-4.23508	4.23508
LOC100287291	4.23437	4.23437
ZNF844	-4.23406	4.23406
ZNF83	-4.23348	4.23348
PDSS1	4.2328	4.2328
CCKBR	-4.23148	4.23148
CBARA1	4.23104	4.23104
NOX3	4.23097	4.23097
LOC729683	-4.22935	4.22935
WDFY3	4.22928	4.22928
KBTBD2	4.22923	4.22923
C14orf104	4.22922	4.22922
CHRDL1	-4.22845	4.22845
SLC15A4	4.22779	4.22779
61E3.4	4.22678	4.22678
CNTF	4.22675	4.22675
HSPB9	4.22569	4.22569
ALX3	4.22494	4.22494
ZNF266	4.22491	4.22491
NPY	-4.22445	4.22445
LRDD	4.22394	4.22394
FHDC1	4.22356	4.22356
FGF14	4.22346	4.22346
RASL11B	-4.22318	4.22318
PACS1	-4.22224	4.22224
MINA	-4.22218	4.22218
SLC6A17	4.22141	4.22141
PURA	4.22047	4.22047
DEGS2	4.22017	4.22017
TEPP	-4.21889	4.21889
ZNF10	4.21856	4.21856
NPPB	4.21853	4.21853
MPHOSPH6	-4.21768	4.21768
C1orf199	4.21767	4.21767
ACTB	-4.21723	4.21723
ADRA2C	-4.21509	4.21509
RTP1	-4.21392	4.21392
LOXL2	4.21335	4.21335
GRM5	-4.21129	4.21129
NAA38	4.20991	4.20991
TSPAN1	4.20936	4.20936
FAM184A	-4.20925	4.20925
EPB41L4B	-4.20823	4.20823
UBAP1	4.20657	4.20657
RP1-90J20.7	4.20644	4.20644
TFRC	-4.20574	4.20574
CPE	-4.20567	4.20567
AC007688.2	-4.20434	4.20434
LASS6	-4.20306	4.20306
NBL1	-4.20181	4.20181
AKR1C1	-4.20057	4.20057
ELMOD1	4.20022	4.20022
KDM2B	4.19965	4.19965
SPSB3	4.19944	4.19944
LRRN1	-4.19898	4.19898
TEX15	-4.19749	4.19749
MLXIPL	4.19735	4.19735
SYNPR	-4.19688	4.19688
TMEM181	-4.19585	4.19585
ARHGAP18	-4.19462	4.19462
MEA1	-4.19428	4.19428
AC093310.1	-4.19378	4.19378
EMCN	4.19376	4.19376
SEMA6A	4.19373	4.19373
MAST4	4.19122	4.19122
SPINT1	4.19052	4.19052
FOSL2	4.19024	4.19024
NUPL1	4.18979	4.18979
ESCO1	4.18928	4.18928
JUN	-4.18918	4.18918
PDZD2	-4.18879	4.18879
KCNH8	4.18713	4.18713
FAM131B	4.18678	4.18678
IDNK	-4.1865	4.1865
OAZ2	-4.18524	4.18524
ZC3H10	4.18454	4.18454
APOO	-4.18365	4.18365
CHML	4.18331	4.18331
MNF1	-4.18318	4.18318
LNX2	4.18317	4.18317
RABIF	-4.18315	4.18315
LOC651856	4.18082	4.18082
MACROD1	4.1787	4.1787
IRF6	4.17744	4.17744
GNRH1	4.17713	4.17713
EML2	4.17666	4.17666
TGFBR1	4.17664	4.17664
CALML6	4.17644	4.17644
ATP6V1H	-4.17641	4.17641
VPS26B	-4.17548	4.17548
HCRTR1	4.17399	4.17399
CBR3	4.17392	4.17392
SLITRK1	-4.17328	4.17328
LRRC34	4.17295	4.17295
ATG7	-4.17071	4.17071
BHLHE22	4.17012	4.17012
CCDC142	4.1701	4.1701
RP11-368J21.1	4.16894	4.16894
RBM15	4.16834	4.16834
PALLD	-4.16818	4.16818
LOC100288939	4.16805	4.16805
XRN1	4.16796	4.16796
KIAA1632	4.16689	4.16689
MOB2	4.16657	4.16657
CCNL1	4.16656	4.16656
SH2D5	-4.1646	4.1646
MAGED1	-4.16416	4.16416
ALDH1A3	4.16409	4.16409
PTPRQ	-4.16307	4.16307
ELANE	-4.16244	4.16244
KLC4	4.16176	4.16176
AC069154.2	4.16142	4.16142
C2orf74	-4.16115	4.16115
PTPN2	4.15967	4.15967
SCLY	4.15882	4.15882
YAF2	-4.15876	4.15876
ARL10	-4.15866	4.15866
POU3F1	4.15763	4.15763
LRIG3	4.15429	4.15429
STAT4	4.15421	4.15421
RAD52	4.15418	4.15418
FRMD5	4.15304	4.15304
DIDO1	4.15216	4.15216
WDR85	4.1518	4.1518
KPNA4	-4.15168	4.15168
ANKLE2	-4.15061	4.15061
EEF1DP3	4.14987	4.14987
EML5	4.14913	4.14913
ERCC5	4.14879	4.14879
CYTH1	4.14831	4.14831
C1orf114	4.14732	4.14732
CORO1C	-4.14719	4.14719
LOC728392	-4.14643	4.14643
MEGF6	4.14566	4.14566
PACSIN2	4.14437	4.14437
MESDC2	-4.14427	4.14427
LOC100127925	-4.14413	4.14413
LINC00152	-4.14376	4.14376
[truncated: 18,738 more rows]

## Sheet: Validation2_KKI
Gene	Z-score	Z-abs
PKIA	-20.5185	20.5185
LAG3	20.0025	20.0025
PID1	-19.8127	19.8127
KCNAB3	19.7828	19.7828
SYT17	-19.3804	19.3804
GABRB1	-19.349	19.349
MGST1	-19.2952	19.2952
DPYSL3	-18.9287	18.9287
GRIA1	-18.8805	18.8805
DCUN1D2	18.8257	18.8257
FAM65B	-18.7118	18.7118
C1orf95	-18.6718	18.6718
PRKCD	-18.6005	18.6005
RAB27B	-18.4765	18.4765
RHBDL3	18.4662	18.4662
PPP4R4	-18.4071	18.4071
ASB13	18.4008	18.4008
SCN3B	-18.2924	18.2924
GABRA5	-18.2832	18.2832
ANKRD6	-18.2595	18.2595
PRSS23	-18.1649	18.1649
GPLD1	18.1466	18.1466
ESRRG	18.1145	18.1145
AC006273.1	-18.1095	18.1095
GDA	-18.004	18.004
GPR161	17.903	17.903
PRKCG	-17.854	17.854
PEA15	-17.8316	17.8316
CCDC90A	-17.7667	17.7667
TTC21B	17.6843	17.6843
SGCG	17.6462	17.6462
EXTL2	17.4335	17.4335
EEPD1	17.3037	17.3037
ZCCHC12	-17.2881	17.2881
MOGAT1	17.144	17.144
SLIT1	-17.05	17.05
FAM71E1	16.9403	16.9403
EFCAB1	-16.879	16.879
DDA1	-16.877	16.877
A26C1B	16.8304	16.8304
ANK1	16.7604	16.7604
LOC100286909	16.6368	16.6368
THAP10	16.5193	16.5193
SULF2	-16.4852	16.4852
TNNT1	-16.4529	16.4529
IL33	-16.3397	16.3397
SCRT1	16.3314	16.3314
KIAA1644	-16.3253	16.3253
SLC25A37	16.3	16.3
TRIM36	-16.2845	16.2845
SCGN	-16.2145	16.2145
FAM71F1	-16.196	16.196
PTCHD1	-16.1941	16.1941
SYCP2	16.1482	16.1482
GMFB	-16.118	16.118
SRL	16.0546	16.0546
B3GALNT2	16.0327	16.0327
LINC00515	16.0324	16.0324
LYSMD4	16.0268	16.0268
CDR2L	15.9186	15.9186
ATOH7	-15.8969	15.8969
UG0898H09	-15.8749	15.8749
BIRC3	-15.8676	15.8676
SSTR1	-15.8647	15.8647
CTXN1	-15.832	15.832
C12orf24	15.809	15.809
DOK6	-15.8027	15.8027
FNDC5	15.8006	15.8006
ITM2A	15.7945	15.7945
DYDC2	-15.7658	15.7658
FGF9	15.7385	15.7385
RBP4	-15.6763	15.6763
GNG2	-15.6451	15.6451
LRRC36	-15.6425	15.6425
SMARCD3	-15.6359	15.6359
WDR86	-15.5863	15.5863
LINC00260	-15.5573	15.5573
NT5DC3	-15.5047	15.5047
DCBLD2	15.4654	15.4654
DAPL1	-15.4582	15.4582
FABP7	-15.3855	15.3855
C19orf46	15.3278	15.3278
SCN1A	15.3175	15.3175
RNF148	15.2681	15.2681
AC015936.3	-15.2652	15.2652
HTR1A	-15.2318	15.2318
BID	15.171	15.171
EPB41	15.1571	15.1571
MMD	-15.1137	15.1137
POSTN	15.0891	15.0891
CNNM1	15.027	15.027
SEMA7A	15.0201	15.0201
CDS1	15.0124	15.0124
ST3GAL6	14.9912	14.9912
DNAJC25-GNG10	-14.9798	14.9798
AGXT2L1	-14.9583	14.9583
WDR66	-14.9557	14.9557
ASCL2	-14.9487	14.9487
NKAIN4	-14.9419	14.9419
AMIGO2	-14.9278	14.9278
GABRA3	-14.9239	14.9239
PGRMC1	-14.8548	14.8548
LOC653051	-14.8188	14.8188
CAMK2G	14.807	14.807
VIPR2	14.7956	14.7956
ANO3	-14.7545	14.7545
SYN2	-14.7383	14.7383
KLK7	-14.7153	14.7153
DSCC1	14.7142	14.7142
C2orf80	-14.7082	14.7082
PRMT7	14.7047	14.7047
SLIT3	-14.6784	14.6784
HPCAL4	-14.67	14.67
PCSK5	-14.6288	14.6288
AS3MT	14.5927	14.5927
NKAIN3	-14.5751	14.5751
CNR1	-14.5692	14.5692
PLEKHH3	14.5685	14.5685
ST6GALNAC5	-14.5442	14.5442
ACVR1C	14.5028	14.5028
POLE4	-14.4534	14.4534
NKAIN2	-14.4491	14.4491
KIF21B	-14.4459	14.4459
LRRC3B	-14.4178	14.4178
NR1D2	14.4157	14.4157
AK3L1	-14.4049	14.4049
C1QL1	-14.2757	14.2757
ANKRD50	-14.268	14.268
DMKN	14.2555	14.2555
EDNRA	14.2131	14.2131
CCNI	14.1782	14.1782
NOV	-14.172	14.172
TMEFF2	-14.1695	14.1695
TRPC3	14.133	14.133
GLCCI1	14.1323	14.1323
ATP2B4	-14.1152	14.1152
RNF150	-14.0584	14.0584
FKBP1A	-14.0543	14.0543
KLF8	-14.0482	14.0482
CHGA	14.037	14.037
NCOA3	14.0356	14.0356
PPARGC1A	14.021	14.021
TMEM158	-14.0149	14.0149
MOBKL1A	-14.0103	14.0103
CXXC11	-13.9979	13.9979
LOXL1	-13.9806	13.9806
C6orf186	13.9336	13.9336
TPTE2P6	13.8972	13.8972
CDH9	-13.8963	13.8963
MYB	-13.8734	13.8734
TMEM159	-13.8656	13.8656
SH3RF1	-13.8609	13.8609
TMSB10	-13.8535	13.8535
IL28RA	13.8525	13.8525
GLS2	13.8428	13.8428
DCP1A	13.8107	13.8107
SNCG	-13.7921	13.7921
SCN1B	13.7915	13.7915
MIAT	13.7687	13.7687
LUZP1	13.7625	13.7625
KIAA0802	13.7615	13.7615
SLC39A14	13.7562	13.7562
ZCCHC17	-13.7473	13.7473
NFKBIZ	13.7136	13.7136
MMP28	-13.7091	13.7091
MRGPRF	13.7074	13.7074
CACNB4	13.6704	13.6704
ATP2B2	13.6585	13.6585
NR3C2	13.6498	13.6498
LOC100131943	13.6272	13.6272
SLC5A6	13.6134	13.6134
DNAJA4	-13.6019	13.6019
L2HGDH	13.5825	13.5825
CCDC109B	-13.5746	13.5746
GNG4	-13.5738	13.5738
AC044839.2	-13.5701	13.5701
COG1	-13.5628	13.5628
NIT2	-13.5454	13.5454
PANX2	13.5426	13.5426
C1QL2	-13.538	13.538
PLCB2	-13.5374	13.5374
MGST2	13.5098	13.5098
ZYX	13.505	13.505
SCPEP1	-13.4966	13.4966
RAVER2	-13.4817	13.4817
CACNG3	-13.4759	13.4759
DNAH14	-13.4528	13.4528
FBXO32	13.4397	13.4397
C1orf50	-13.4375	13.4375
RSPO2	13.4357	13.4357
C2orf86	13.4213	13.4213
LOC100287347	-13.415	13.415
ALDH9A1	-13.4004	13.4004
GPRIN2	-13.3895	13.3895
C1orf133	13.3733	13.3733
RORA	13.3664	13.3664
TIMM8B	-13.3661	13.3661
DUS1L	13.3632	13.3632
IL12RB2	-13.3535	13.3535
ENTPD4	13.3365	13.3365
TLE2	13.3299	13.3299
ESRRA	13.3187	13.3187
SERTAD4	13.3054	13.3054
SP5	-13.3031	13.3031
FAM150B	-13.2976	13.2976
RGS20	-13.2975	13.2975
CCDC90B	-13.2842	13.2842
KCNN3	-13.2715	13.2715
AP000926.2	13.2644	13.2644
CMAS	-13.247	13.247
CPNE6	-13.2409	13.2409
DACH2	-13.2261	13.2261
NUTF2	-13.2199	13.2199
PLA2R1	13.2142	13.2142
MTAP	13.209	13.209
NANOS1	-13.2071	13.2071
PACRG	-13.1927	13.1927
KCNC1	13.1809	13.1809
CPNE7	-13.176	13.176
PLXNC1	-13.1582	13.1582
OSBPL2	13.1495	13.1495
USP13	13.1465	13.1465
BAIAP3	-13.1453	13.1453
POU6F1	13.1405	13.1405
KIAA1244	-13.1405	13.1405
NECAB2	-13.1183	13.1183
TMEM108	-13.1151	13.1151
SUB1	-13.115	13.115
RILPL2	-13.1122	13.1122
KCNG3	-13.0987	13.0987
RAPGEF4	-13.0979	13.0979
C6orf222	-13.0949	13.0949
C8orf47	13.0936	13.0936
LARGE	-13.092	13.092
LMO3	-13.0779	13.0779
ABCA6	13.0742	13.0742
YPEL1	-13.0699	13.0699
IDE	13.0544	13.0544
PTPRA	-13.0401	13.0401
AC013402.2	13.04	13.04
CNIH2	-13.028	13.028
FZD1	-13.0176	13.0176
C17orf75	12.9989	12.9989
F12	-12.9935	12.9935
WTIP	-12.9894	12.9894
SLC38A1	12.9798	12.9798
CD83	-12.9611	12.9611
MIR31HG	12.9407	12.9407
FGGY	-12.94	12.94
EIF5A2	12.9254	12.9254
SLC25A12	12.9225	12.9225
KIRREL2	-12.9164	12.9164
SPTSSB	12.911	12.911
SLITRK3	12.9065	12.9065
LOC338620	12.9019	12.9019
C6orf173	-12.891	12.891
RAB36	-12.872	12.872
KRTDAP	12.8626	12.8626
WDR69	-12.85	12.85
EFNB2	-12.8479	12.8479
ANKRD34C	12.8433	12.8433
ENTPD3	12.8408	12.8408
C12orf45	-12.8405	12.8405
FAM110A	12.8312	12.8312
CMYA5	12.8146	12.8146
TMEM238	-12.8099	12.8099
PCBD1	-12.8088	12.8088
KCNMB4	-12.8026	12.8026
ISOC1	-12.8025	12.8025
TIFA	12.7976	12.7976
GLUD2	-12.7959	12.7959
PDE1A	-12.7921	12.7921
NDRG3	12.7785	12.7785
FAM171B	-12.777	12.777
JDP2	12.7744	12.7744
MAPK3	-12.742	12.742
RELT	12.7341	12.7341
BATF3	-12.7267	12.7267
PGA3	-12.7222	12.7222
TUBD1	12.7221	12.7221
RSRC1	12.7213	12.7213
SLC24A2	12.7196	12.7196
MAN1A1	-12.7187	12.7187
LYZL4	-12.7041	12.7041
KLF9	12.703	12.703
PCDH20	-12.7022	12.7022
NUDT11	-12.7	12.7
ETNK2	-12.691	12.691
ULK3	12.69	12.69
GDPD2	-12.683	12.683
GPC4	-12.6797	12.6797
ITGA11	12.673	12.673
ANKRD29	12.6713	12.6713
SETD7	12.6614	12.6614
LDHD	-12.6371	12.6371
FRAT1	12.6363	12.6363
ST5	-12.6352	12.6352
DPP4	12.6258	12.6258
EMID1	-12.6255	12.6255
MDGA1	-12.6224	12.6224
OSBP2	12.6155	12.6155
GOLGA8C	12.5864	12.5864
ARHGAP12	-12.5828	12.5828
GAS2	12.5745	12.5745
MBNL2	12.5652	12.5652
HBQ1	-12.5619	12.5619
ITPRIPL2	-12.5575	12.5575
CEBPA	-12.5475	12.5475
MAP3K13	12.5456	12.5456
IGFBP2	12.541	12.541
IDS	-12.537	12.537
B4GALT2	-12.5004	12.5004
GNB4	-12.4918	12.4918
SLC26A4	-12.4916	12.4916
SRPK1	12.4887	12.4887
SORBS3	12.4687	12.4687
RP11-422J8.1	12.4656	12.4656
ZNF706	-12.4642	12.4642
TMEM106C	-12.4536	12.4536
KLK5	-12.4431	12.4431
C16orf55	-12.4178	12.4178
STYK1	-12.4151	12.4151
RIPK2	-12.4107	12.4107
AC010980.2	-12.4074	12.4074
NEK2	-12.4053	12.4053
RET	12.385	12.385
DCLRE1A	12.3748	12.3748
LOC100131504	-12.3738	12.3738
IGLL3P	12.3726	12.3726
VAMP1	12.3718	12.3718
JHDM1D	12.3713	12.3713
COL13A1	12.3622	12.3622
CA1	12.3518	12.3518
UCHL3	-12.3489	12.3489
SPAG6	12.3463	12.3463
GTF3C6	-12.3446	12.3446
C1orf172	12.3417	12.3417
EGF	-12.3191	12.3191
DDAH2	-12.306	12.306
FNBP1L	-12.3044	12.3044
PTPRF	-12.3026	12.3026
PKIB	-12.3	12.3
INTS8	12.2972	12.2972
UPP1	12.2606	12.2606
SLC19A2	12.2581	12.2581
PENK	12.2451	12.2451
EDNRB	-12.2392	12.2392
XYLT1	-12.2385	12.2385
C5orf33	-12.2344	12.2344
SSTR2	-12.2328	12.2328
UHMK1	-12.2307	12.2307
TAS2R14	12.2282	12.2282
PPL	12.2255	12.2255
C8orf46	-12.2248	12.2248
CALM3	-12.2236	12.2236
CREM	-12.2039	12.2039
LRCH1	12.1954	12.1954
CXorf57	-12.1953	12.1953
STRC	12.1872	12.1872
LINC00086	-12.1797	12.1797
CPSF1	12.1795	12.1795
NEIL1	12.1479	12.1479
ZNF692	12.1452	12.1452
DDX46	12.1259	12.1259
CD63	-12.1208	12.1208
SIX4	12.1097	12.1097
VAV3	12.1089	12.1089
SLC25A44	12.1019	12.1019
LY6H	-12.1009	12.1009
EXD1	-12.0993	12.0993
AGPAT9	12.0937	12.0937
C1S	-12.0936	12.0936
LMOD3	12.0892	12.0892
PHF17	12.0869	12.0869
TUBE1	12.0859	12.0859
CLGN	12.0848	12.0848
S100A13	-12.0755	12.0755
TUBB2A	-12.0736	12.0736
MSANTD1	-12.0729	12.0729
LYRM2	-12.0675	12.0675
STARD5	12.0598	12.0598
MRAS	-12.0561	12.0561
DDAH1	-12.0557	12.0557
PAX6	-12.0479	12.0479
CRHR2	12.0474	12.0474
PLAGL1	12.045	12.045
TRMT61B	12.0386	12.0386
RXRA	-12.0344	12.0344
EVI1	-12.0269	12.0269
FSTL1	12.0239	12.0239
HRH1	-12.0124	12.0124
PYCRL	-12.0072	12.0072
GABRD	12.0042	12.0042
TRIM52	11.9966	11.9966
RP11-403C10.2	11.9922	11.9922
GLOD4	-11.9903	11.9903
COG2	11.9795	11.9795
ZNF350	-11.9705	11.9705
TUBB	-11.9687	11.9687
HS3ST1	11.9652	11.9652
OSBPL6	11.9486	11.9486
GGA2	11.9454	11.9454
RNF113A	11.938	11.938
MTP18	11.9355	11.9355
NUDT10	-11.9331	11.9331
SLC16A7	11.9302	11.9302
HDAC4	11.9293	11.9293
PPP3CC	11.9293	11.9293
TGM1	11.9274	11.9274
STARD9	11.9225	11.9225
DLG2	-11.9217	11.9217
INTS9	11.9035	11.9035
ZFYVE28	11.8953	11.8953
SLC38A11	11.8899	11.8899
DNAJC4	11.8865	11.8865
AC005152.2	-11.8769	11.8769
CPT1B	11.8765	11.8765
PXDNL	11.8757	11.8757
ICAM5	-11.87	11.87
WNT10B	-11.8533	11.8533
LAPTM4B	11.8523	11.8523
CAMK2D	-11.8438	11.8438
ANKRD62	11.8419	11.8419
PDIA5	11.8414	11.8414
NEXN	11.8371	11.8371
COL7A1	11.8348	11.8348
SAMD15	-11.8137	11.8137
ZADH2	11.8132	11.8132
LOC339524	-11.8095	11.8095
MPP6	-11.8059	11.8059
GLRA3	-11.7988	11.7988
NT5M	11.7973	11.7973
TMSB4X	-11.7963	11.7963
EMG1	-11.789	11.789
SNRNP27	-11.7811	11.7811
CHCHD6	-11.7809	11.7809
MAOB	-11.7729	11.7729
CCDC57	11.767	11.767
OXGR1	11.7649	11.7649
FILIP1	-11.7626	11.7626
NPTXR	-11.7589	11.7589
MAP3K6	11.7546	11.7546
LAMA1	-11.7476	11.7476
TWIST2	-11.738	11.738
GPR160	-11.7344	11.7344
COG5	-11.7326	11.7326
HRASLS	-11.731	11.731
ZNF642	-11.7292	11.7292
OSGEPL1	11.7253	11.7253
HN1	-11.7226	11.7226
MBOAT2	-11.7206	11.7206
ADAMTS3	-11.7177	11.7177
C3orf78	-11.7134	11.7134
ZNF165	11.7122	11.7122
CCBE1	-11.708	11.708
LRRC2	-11.7056	11.7056
ZNF831	-11.7052	11.7052
ANKS3	11.6967	11.6967
PVALB	11.6963	11.6963
DIS3	11.6915	11.6915
DAP	-11.683	11.683
RSPO3	-11.68	11.68
NCKIPSD	11.6791	11.6791
LOC100289263	-11.6715	11.6715
FNDC4	11.6688	11.6688
MESP1	-11.6652	11.6652
VAV1	-11.6599	11.6599
OPRM1	-11.6567	11.6567
CNN3	-11.6232	11.6232
MKL2	-11.6228	11.6228
SLC4A9	11.6203	11.6203
CDCA7	-11.6201	11.6201
ZBTB34	11.62	11.62
LEPREL2	11.6158	11.6158
KCTD4	-11.6084	11.6084
AC078937.4	-11.6006	11.6006
SVOP	-11.5934	11.5934
EMX1	11.5918	11.5918
RAP2B	-11.5913	11.5913
NR3C1	11.5856	11.5856
HIVEP2	11.5837	11.5837
CHRM2	11.5601	11.5601
RASD2	11.5545	11.5545
IL7R	11.5483	11.5483
LGI2	11.5412	11.5412
LPHN3	-11.5383	11.5383
PCDH19	-11.5383	11.5383
LPCAT4	11.5377	11.5377
ARID5B	11.5361	11.5361
IFI27L2	-11.5333	11.5333
MORC2-AS1	11.5312	11.5312
CFD	-11.5265	11.5265
AK7	-11.5216	11.5216
SLC30A10	-11.5174	11.5174
RASSF4	11.4985	11.4985
STK17A	-11.4972	11.4972
RNLS	11.4941	11.4941
TAS2R43	11.4931	11.4931
ENOX1	-11.4903	11.4903
MRS2	11.4831	11.4831
LRRC37A4P	11.4788	11.4788
VBP1	-11.4656	11.4656
LRRC49	11.4578	11.4578
RP3-410C9.1	-11.4572	11.4572
SLC38A10	11.4556	11.4556
GNG12	-11.4508	11.4508
NTSR2	-11.4381	11.4381
ZMAT4	11.4317	11.4317
PSD3	-11.4239	11.4239
TRIM6	-11.4173	11.4173
TMEM200A	-11.4029	11.4029
DPY19L2	11.3976	11.3976
RP9	11.3812	11.3812
ITFG2	11.3639	11.3639
TMEM176A	-11.3603	11.3603
FAM149A	-11.3582	11.3582
RFX5	11.3554	11.3554
EFR3B	-11.3552	11.3552
MAT2B	11.3421	11.3421
TMEM164	-11.3355	11.3355
LOC100288893	11.3342	11.3342
FTHL16	-11.3292	11.3292
FGF18	11.3261	11.3261
LOC100288911	-11.3195	11.3195
GJA1	-11.3148	11.3148
MOXD1	-11.3146	11.3146
PCDH15	-11.3112	11.3112
LEAP2	11.3068	11.3068
CDH8	-11.3048	11.3048
C1orf201	11.293	11.293
FAM107A	-11.2904	11.2904
TIAM2	11.2832	11.2832
STARD10	11.2769	11.2769
SNX7	-11.2744	11.2744
LINC00087	-11.2632	11.2632
ARIH2	11.2629	11.2629
TPO	-11.2616	11.2616
HTR1F	11.2595	11.2595
GPR56	-11.2539	11.2539
BCL7C	-11.2454	11.2454
DYRK3	-11.2423	11.2423
PNPLA4	-11.2362	11.2362
LYPD1	-11.2325	11.2325
TRERF1	11.2321	11.2321
CHRD	11.2289	11.2289
PCDH17	-11.2219	11.2219
HR	11.2214	11.2214
MAFG	-11.216	11.216
SUSD1	-11.2125	11.2125
ADCY7	-11.212	11.212
CETN2	-11.206	11.206
GK3P	11.2054	11.2054
KIAA1370	11.2032	11.2032
SEMA6D	11.195	11.195
GRIK2	-11.184	11.184
PHPT1	-11.1813	11.1813
ARHGDIA	-11.1784	11.1784
CTD-2536I1.1	-11.1727	11.1727
NFIX	11.1673	11.1673
MCF2L	11.1608	11.1608
ACSL3	11.1586	11.1586
C1RL	11.1485	11.1485
KCNMB2	-11.144	11.144
KIAA0182	11.142	11.142
WNT7B	-11.1395	11.1395
SH3GLB1	-11.139	11.139
C1R	-11.1368	11.1368
ECM1	11.1345	11.1345
LRRC42	-11.1233	11.1233
MIA3	11.1163	11.1163
SKAP2	-11.1088	11.1088
KCNT1	11.1065	11.1065
EFHC2	-11.1003	11.1003
CACNA1H	-11.0961	11.0961
FAM76B	11.0921	11.0921
SMYD4	11.0816	11.0816
LOC646627	-11.0804	11.0804
TRIP11	11.0798	11.0798
SH3BGRL3	-11.077	11.077
ENOX2	-11.072	11.072
FAM20C	11.067	11.067
LOC100292909	-11.0582	11.0582
ST8SIA1	11.0555	11.0555
SLC7A4	-11.0533	11.0533
ANKH	11.0505	11.0505
SECISBP2	11.0467	11.0467
AP003108.2	-11.0369	11.0369
LOC100287146	-11.0225	11.0225
SEMA3D	-11.0166	11.0166
BHLHE40	11.0041	11.0041
C4orf33	11.0034	11.0034
TMPPE	10.9926	10.9926
RORB	10.9855	10.9855
MMD2	-10.9809	10.9809
FLT3	10.9792	10.9792
KCTD15	-10.9763	10.9763
C12orf23	-10.9752	10.9752
ARHGAP28	-10.9675	10.9675
KCNG1	-10.9643	10.9643
C1QTNF1	10.9611	10.9611
STAC2	10.955	10.955
BRE	-10.9501	10.9501
GPT2	-10.9393	10.9393
RIMBP2	-10.9289	10.9289
DUSP13	-10.9237	10.9237
MID2	10.9234	10.9234
SV2A	10.9211	10.9211
SARNP	-10.9067	10.9067
POU6F2	10.8997	10.8997
LOC100289861	10.8989	10.8989
CAPZB	-10.896	10.896
CCDC58	10.8954	10.8954
C17orf108	-10.894	10.894
LOC100288105	10.8925	10.8925
PPEF1	-10.8903	10.8903
KCTD12	-10.888	10.888
AQP4	-10.883	10.883
GYPE	-10.8824	10.8824
LOC388237	10.8779	10.8779
LY86-AS1	-10.8668	10.8668
FAM131B	10.8624	10.8624
FZD2	-10.8623	10.8623
TSHZ1	10.8611	10.8611
ARL4C	10.8578	10.8578
GPD2	-10.857	10.857
MAPK1	-10.8491	10.8491
WFDC1	-10.8484	10.8484
GPR98	-10.8464	10.8464
GPR137C	10.839	10.839
MYO19	10.8381	10.8381
PDGFC	-10.8374	10.8374
LURAP1L	10.8333	10.8333
CDH4	-10.8308	10.8308
MLEC	-10.8305	10.8305
CADPS2	10.8257	10.8257
HTR2C	-10.823	10.823
MAMDC2	10.8225	10.8225
TEAD4	10.8221	10.8221
TAS2R31	10.814	10.814
TTC39B	10.8113	10.8113
KIAA1107	10.8096	10.8096
FABP5	-10.8072	10.8072
SRFBP1	10.8049	10.8049
RHOC	-10.8029	10.8029
HMGCS1	-10.7782	10.7782
GABRB3	-10.7751	10.7751
RABL5	-10.7739	10.7739
EPM2AIP1	10.7703	10.7703
C1orf93	-10.7687	10.7687
TXN	-10.762	10.762
KIAA1199	10.7599	10.7599
TMTC1	-10.7488	10.7488
PYDC1	-10.7477	10.7477
C3orf35	10.737	10.737
FBLN7	10.7302	10.7302
IFNE	10.7234	10.7234
GGCT	-10.7225	10.7225
INSM2	10.7198	10.7198
CCDC112	-10.7189	10.7189
POLR2L	-10.7149	10.7149
LOC391722	-10.7144	10.7144
MEIS3P2	-10.7071	10.7071
ROBO2	-10.6951	10.6951
MT1A	-10.6886	10.6886
RELL2	10.6869	10.6869
SELENBP1	-10.6845	10.6845
PLD6	-10.6806	10.6806
FAM115C	10.6665	10.6665
TNK1	10.6659	10.6659
PGC	10.6654	10.6654
CEP152	10.6616	10.6616
RSPH9	-10.6609	10.6609
C9orf3	10.6589	10.6589
SFI1	10.6565	10.6565
MAFB	10.6551	10.6551
LOC392145	-10.6532	10.6532
FASTKD1	10.6529	10.6529
LIPH	-10.6492	10.6492
LOC256374	10.6382	10.6382
AP3S1	-10.6358	10.6358
AK5	-10.6342	10.6342
RRAGB	-10.6305	10.6305
ARMCX1	-10.6292	10.6292
PYGL	-10.622	10.622
CCDC146	10.6179	10.6179
CMTM8	-10.6145	10.6145
AC110760.2	10.6099	10.6099
C17orf89	-10.6075	10.6075
STS	10.6074	10.6074
SPATA18	-10.6072	10.6072
GLRA2	-10.6049	10.6049
TSPAN6	-10.6004	10.6004
CTTNBP2	10.5962	10.5962
ABLIM3	-10.5914	10.5914
B9D1	-10.5909	10.5909
BFSP1	-10.5901	10.5901
CACNA1A	10.5882	10.5882
C16ORF52	10.5859	10.5859
SH3RF2	10.5822	10.5822
KIAA1614	10.5812	10.5812
DMGDH	-10.5801	10.5801
DHX35	10.5757	10.5757
FAM83D	10.5728	10.5728
FABP5P3	-10.5663	10.5663
PRIM1	10.5624	10.5624
RAD54B	10.5567	10.5567
RCL1	10.5529	10.5529
CRABP1	10.5494	10.5494
SYT2	10.5471	10.5471
SPRR2G	-10.5416	10.5416
ZCCHC18	-10.5403	10.5403
EYA4	10.5385	10.5385
LINC00239	-10.5356	10.5356
MT1L	-10.5344	10.5344
FAM156A	10.5334	10.5334
DYRK2	-10.5318	10.5318
SCN9A	-10.5311	10.5311
TNFRSF11A	-10.5301	10.5301
RICTOR	10.5281	10.5281
SIAH2	10.5253	10.5253
DPP8	10.5238	10.5238
OIP5-AS1	10.5227	10.5227
CDYL	10.5185	10.5185
MADCAM1	10.5155	10.5155
UCHL1	-10.5145	10.5145
ACOX3	-10.5094	10.5094
HIST1H2BK	-10.5039	10.5039
ARMCX2	-10.5027	10.5027
BBOX1	-10.4974	10.4974
RNASEH2C	-10.4956	10.4956
LOC440459	10.4944	10.4944
PDE7A	10.481	10.481
LRP1B	-10.4763	10.4763
MRPL33	10.4755	10.4755
PLEKHC1	-10.4679	10.4679
SH3BGR	-10.4642	10.4642
GABRA2	-10.4592	10.4592
HELQ	10.4546	10.4546
ALDH1A3	10.4541	10.4541
CCNB1IP1	10.4487	10.4487
SEC63	-10.4469	10.4469
AMMECR1	10.4466	10.4466
RANBP3L	-10.4445	10.4445
ARL15	-10.4442	10.4442
VSTM2L	-10.4408	10.4408
SLC2A12	-10.437	10.437
AMD1	10.4219	10.4219
SLC35F2	-10.4194	10.4194
RPUSD2	10.4156	10.4156
TMTC4	10.4027	10.4027
C12orf53	-10.4019	10.4019
C6orf52	-10.3982	10.3982
GPATCH8	10.3912	10.3912
PAMR1	-10.389	10.389
LOC100289600	-10.385	10.385
OAZ3	-10.381	10.381
TOM1L1	-10.378	10.378
TAF7L	-10.3775	10.3775
CCL1	10.3763	10.3763
SOX5	-10.3733	10.3733
RP4-695O20__B.1	10.3706	10.3706
FOXP1	10.3596	10.3596
AKIRIN2	-10.3593	10.3593
KIAA1267	10.3583	10.3583
CCDC130	10.357	10.357
FXYD1	-10.3561	10.3561
LOC100286977	10.3535	10.3535
CDH7	10.3516	10.3516
PLAC9	-10.343	10.343
CRYM	-10.337	10.337
MT1G	-10.3327	10.3327
CD274	10.3323	10.3323
TC2N	10.3323	10.3323
CTNND2	-10.3301	10.3301
CHMP1A	-10.326	10.326
NEB	10.3253	10.3253
FAH	-10.3247	10.3247
FTH1P20	-10.324	10.324
PLEKHM2	10.3202	10.3202
COL5A1	10.3142	10.3142
RSAD1	10.3106	10.3106
UCP3	10.3087	10.3087
PTRH1	-10.3086	10.3086
GCKR	10.3053	10.3053
TG	-10.3052	10.3052
AC136632.1	10.3001	10.3001
C18orf8	10.2962	10.2962
CAMTA2	10.2957	10.2957
RP11-1057N3.1	-10.2926	10.2926
ZNF193	10.2869	10.2869
CAPSL	-10.2843	10.2843
STK32B	-10.2803	10.2803
PIF1	10.2672	10.2672
RNF144A	10.267	10.267
SLC38A2	10.2589	10.2589
WFDC2	10.2526	10.2526
C21orf67	-10.2486	10.2486
ING3	10.2459	10.2459
NPY1R	-10.2456	10.2456
ENC1	-10.2455	10.2455
PCGF1	10.2449	10.2449
TMEM47	-10.2422	10.2422
DIO2	-10.2396	10.2396
HSPBAP1	10.2396	10.2396
RPGR	10.2377	10.2377
POTED	10.2363	10.2363
TPM3	-10.2358	10.2358
FLJ10038	10.2244	10.2244
HSBP1	-10.2195	10.2195
ANKS1A	10.212	10.212
DDN	-10.2114	10.2114
SPG20	10.204	10.204
PACSIN3	10.1997	10.1997
SSSCA1	-10.1991	10.1991
ATP4A	10.1969	10.1969
SNX21	10.1948	10.1948
NUP54	10.1922	10.1922
VSTM2A	10.1908	10.1908
PDS5B	10.1906	10.1906
GRB14	-10.1859	10.1859
LOC642852	-10.1846	10.1846
PMEPA1	10.1835	10.1835
TTC39C	10.1834	10.1834
FAM35B	10.183	10.183
SNRK	10.1812	10.1812
CARD17	-10.1792	10.1792
FBXO2	-10.1776	10.1776
SLC5A4	10.1766	10.1766
ZNF792	10.1697	10.1697
CDC42EP3	10.1697	10.1697
GHR	-10.1685	10.1685
DBC1	10.1678	10.1678
ZNF219	-10.1672	10.1672
CRIM1	-10.1658	10.1658
SLC2A4	-10.1654	10.1654
PDGFRA	-10.1649	10.1649
C6orf167	10.164	10.164
ZDHHC2	10.1637	10.1637
RBBP4	10.1637	10.1637
ZIM2	10.1629	10.1629
VCX2	10.1594	10.1594
GRHL2	10.1565	10.1565
RP5-1022P6.1	10.1529	10.1529
PTGER4	-10.1515	10.1515
VAT1L	-10.1462	10.1462
CARD9	10.139	10.139
KCNC3	10.1381	10.1381
GUCY1B3	-10.137	10.137
SLC38A9	10.1358	10.1358
FAM113B	-10.1298	10.1298
STRBP	10.129	10.129
HSD17B14	-10.128	10.128
FKBP1B	-10.1265	10.1265
PVR	10.1262	10.1262
SLC47A1	10.1257	10.1257
SLC39A8	10.1255	10.1255
DDX11	10.1165	10.1165
NEUROD6	-10.107	10.107
CCDC136	10.1018	10.1018
ADCY2	-10.0954	10.0954
C10orf140	10.0922	10.0922
DQX1	10.0894	10.0894
IMPACT	-10.0844	10.0844
PLB1	-10.0839	10.0839
ZNF136	10.0804	10.0804
CD24	-10.0726	10.0726
C9orf45	10.0725	10.0725
CA7	10.0709	10.0709
LIN9	10.0676	10.0676
MTPN	-10.0638	10.0638
DYNLL1	-10.0612	10.0612
MSH4	10.0598	10.0598
SCLT1	10.0588	10.0588
QRFPR	10.0587	10.0587
AHI1	10.0548	10.0548
ETFB	-10.0513	10.0513
DCAF13P3	10.0477	10.0477
RAB37	10.0358	10.0358
JUN	-10.0318	10.0318
PIN4P1	10.0267	10.0267
IL15RA	10.0262	10.0262
PGM2L1	-10.0241	10.0241
ICA1	10.0238	10.0238
CLEC4G	-10.0218	10.0218
EDARADD	-10.0214	10.0214
MT1X	-10.0204	10.0204
LOC728392	-10.0187	10.0187
ACSL4	-10.0167	10.0167
LRRC38	10.0108	10.0108
KLK10	-10.0107	10.0107
LOC100129291	-10.0099	10.0099
KIAA1024	-10.0089	10.0089
HYMAI	10.0068	10.0068
SSX2IP	10.0042	10.0042
DYNC2H1	10.0037	10.0037
JAKMIP1	-10.0003	10.0003
OBFC2A	-10	10
UIMC1	9.99625	9.99625
ASXL3	-9.99508	9.99508
WWC1	-9.98889	9.98889
TTPAL	-9.98671	9.98671
EIF1AX	9.98393	9.98393
LNP1	9.9839	9.9839
GARNL1	9.98383	9.98383
BRWD3	9.98038	9.98038
PLCD4	9.98027	9.98027
ZNF782	9.97756	9.97756
FXYD6	-9.9764	9.9764
EFEMP2	-9.97113	9.97113
GPR89B	9.96758	9.96758
SLC4A8	9.96679	9.96679
CSGALNACT1	-9.96509	9.96509
LAT	9.96508	9.96508
VOPP1	-9.96381	9.96381
LOC441052	-9.96254	9.96254
ZNF630	9.96182	9.96182
RAB3C	-9.95738	9.95738
DGKB	-9.95383	9.95383
ADAMTS5	9.94925	9.94925
NR2E1	-9.94607	9.94607
MYL12B	-9.93994	9.93994
ACPL2	9.9372	9.9372
SNX2	-9.93419	9.93419
C20orf200	9.93396	9.93396
RMI1	9.93213	9.93213
ALX3	9.93158	9.93158
MYRIP	-9.93078	9.93078
DCLK2	-9.92739	9.92739
CEP97	9.92651	9.92651
CORO6	9.92219	9.92219
IFFO2	9.92121	9.92121
CDH10	-9.91675	9.91675
CHL1	-9.91331	9.91331
AFF1	9.91291	9.91291
USP16	9.90895	9.90895
USPL1	9.90743	9.90743
DNASE1L2	9.90653	9.90653
NIPSNAP3A	-9.90647	9.90647
SIDT1	-9.9052	9.9052
ZNF280D	9.89726	9.89726
XKR6	9.88904	9.88904
PDE4A	9.88349	9.88349
C11orf52	9.88293	9.88293
KNCN	-9.87899	9.87899
C9orf72	9.87428	9.87428
CDC42	-9.87381	9.87381
TDRD5	-9.87367	9.87367
ADAM22	9.87171	9.87171
GUCY1A3	-9.86923	9.86923
LOC100129309	-9.86205	9.86205
C4orf45	-9.8614	9.8614
RASAL1	-9.86131	9.86131
MLLT10	9.85423	9.85423
AC093283.3	-9.85351	9.85351
ZNF684	9.85088	9.85088
GRM1	-9.85086	9.85086
PCYT1B	-9.85073	9.85073
ACADL	-9.84986	9.84986
TMEM145	9.84834	9.84834
KCNA2	9.84793	9.84793
RPF1	9.84253	9.84253
SAP30BP	-9.84146	9.84146
ODZ3	-9.83797	9.83797
SGK494	9.83691	9.83691
PCP4L1	9.83342	9.83342
ZC3HAV1L	-9.83153	9.83153
FADS2	-9.82966	9.82966
IDNK	-9.82916	9.82916
RASGEF1C	-9.8273	9.8273
C1QL4	-9.82507	9.82507
ECHDC3	-9.82297	9.82297
GNRH1	9.82029	9.82029
NOL4	-9.81773	9.81773
LOC643037	-9.81614	9.81614
GAP43	-9.8159	9.8159
SLC17A8	-9.81479	9.81479
STON2	-9.81081	9.81081
KLHL24	9.80483	9.80483
PLSCR4	-9.80314	9.80314
TNNI3	-9.80105	9.80105
MT1B	-9.80012	9.80012
ALDH2	-9.79915	9.79915
CAP1	-9.7984	9.7984
TIAM1	9.79759	9.79759
LOC100131471	9.79163	9.79163
DZIP1L	9.78975	9.78975
TMEM120A	-9.78962	9.78962
MT1E	-9.78742	9.78742
DIAPH2	-9.78727	9.78727
PKNOX2	9.78629	9.78629
MKNK2	9.78344	9.78344
TAC1	-9.78043	9.78043
HERC2P4	9.77901	9.77901
LCA5	9.77753	9.77753
SLCO1C1	-9.7753	9.7753
ALDH7A1	-9.77285	9.77285
DOC2A	-9.77172	9.77172
VDR	-9.77105	9.77105
GABRA1	9.76984	9.76984
OXCT1	-9.76981	9.76981
CADM1	-9.76941	9.76941
NEK6	-9.75698	9.75698
TAS2R45	9.7525	9.7525
NAALAD2	9.75105	9.75105
ROBO1	-9.74945	9.74945
E2F3	-9.74844	9.74844
TMEM176B	-9.74787	9.74787
COL11A1	-9.74187	9.74187
EFEMP1	-9.73814	9.73814
C1orf61	-9.73658	9.73658
NSMAF	9.73652	9.73652
SLC35B4	9.73514	9.73514
LOC727938	-9.73184	9.73184
LOC150519	-9.72605	9.72605
CA10	-9.72485	9.72485
RTEL1	9.71965	9.71965
ETV4	9.71791	9.71791
PHYH	9.71359	9.71359
CANT1	-9.71105	9.71105
NUDT14	-9.70531	9.70531
CDKN1B	9.70469	9.70469
CACHD1	-9.70019	9.70019
SLC16A6	9.69975	9.69975
EYA2	-9.69715	9.69715
C16orf45	9.68934	9.68934
MR1	-9.68534	9.68534
MT2A	-9.68211	9.68211
SDK2	-9.67948	9.67948
LOC100128174	9.67893	9.67893
MYH7	-9.67819	9.67819
ASB1	-9.67511	9.67511
TDRKH	-9.67394	9.67394
YKT6	-9.67389	9.67389
PPP1R28	9.67316	9.67316
TBCA	-9.67174	9.67174
ACCN1	-9.67163	9.67163
PASK	9.67029	9.67029
DDIT4L	-9.66573	9.66573
PIP5KL1	9.66528	9.66528
RAB40C	9.65698	9.65698
TAF10	-9.65684	9.65684
C6orf105	-9.65275	9.65275
GUCA2B	9.65203	9.65203
FIGNL2	-9.65109	9.65109
DMC1	-9.65028	9.65028
CIB2	-9.64962	9.64962
USP45	9.64944	9.64944
KIF2C	9.64885	9.64885
EMILIN3	9.6433	9.6433
LOH12CR2	-9.64189	9.64189
GPC5	-9.63443	9.63443
SHD	9.63022	9.63022
STAMBPL1	9.62627	9.62627
RFPL1	9.62312	9.62312
BMP4	9.62218	9.62218
RCN3	9.62012	9.62012
GIGYF1	9.62012	9.62012
AFTPH	9.61717	9.61717
AC092143.3	9.61366	9.61366
MYBPC1	-9.61	9.61
ACAN	9.60968	9.60968
ATP2B3	9.60765	9.60765
TBC1D4	9.60744	9.60744
AIFM3	9.60738	9.60738
TEPP	-9.60427	9.60427
TBR1	9.60321	9.60321
TBC1D26	-9.60256	9.60256
STAG3L4	9.5977	9.5977
HES4	-9.59613	9.59613
NUS1	-9.59512	9.59512
FAM183B	9.59409	9.59409
ZSCAN12	9.59256	9.59256
CRIP2	-9.59156	9.59156
AC092324.1	-9.59105	9.59105
SLC4A4	-9.58886	9.58886
WHSC2	9.58836	9.58836
CACNA2D3	9.58761	9.58761
TXLNB	-9.58645	9.58645
ANKRD13A	9.58583	9.58583
CNTNAP5	9.57945	9.57945
TSPAN1	9.57867	9.57867
C6orf47	9.57801	9.57801
KIF5A	9.57593	9.57593
INPP5A	9.5746	9.5746
STARD3NL	-9.57278	9.57278
MCM8	9.56784	9.56784
APBA1	-9.56431	9.56431
TM2D3	-9.56319	9.56319
GRIN3A	-9.56297	9.56297
C6orf1	-9.56272	9.56272
SLC9A3R1	-9.5621	9.5621
MNF1	-9.55981	9.55981
C7orf63	9.55826	9.55826
S100A16	-9.55691	9.55691
RAI1	9.55454	9.55454
EIF4E1B	9.55407	9.55407
PON2	-9.55223	9.55223
SCARA5	-9.55195	9.55195
CCDC6	-9.55186	9.55186
MPP1	9.5508	9.5508
MSL2	9.54822	9.54822
SYTL5	-9.54186	9.54186
SLC39A13	9.53801	9.53801
TAS2R10	9.53239	9.53239
C8orf41	9.53084	9.53084
PIM1	9.52976	9.52976
MCTP1	-9.52388	9.52388
LYPLA1	9.52269	9.52269
STAU2	9.5193	9.5193
DCUN1D5	-9.51773	9.51773
LOC100133161	9.51525	9.51525
ZNF333	9.51406	9.51406
YJEFN3	-9.5108	9.5108
LOR	-9.50284	9.50284
FAM110C	-9.49267	9.49267
ANKRD55	-9.4875	9.4875
BCR	-9.48322	9.48322
HOMER3	9.48253	9.48253
NEAT1	9.47986	9.47986
ACOX2	-9.47604	9.47604
CRYGN	-9.47319	9.47319
PPARGC1B	9.47274	9.47274
NHLRC2	9.47122	9.47122
CDKN2AIPNL	-9.47081	9.47081
TDRD9	-9.46979	9.46979
FIBIN	-9.46848	9.46848
LOC648771	-9.46248	9.46248
CYBRD1	-9.46142	9.46142
CENPVL1	-9.45883	9.45883
MRPL16	9.44989	9.44989
SLC9A1	9.44941	9.44941
LOC643669	9.44927	9.44927
ANKS6	9.44749	9.44749
CSTF2	9.44705	9.44705
IL10RA	-9.44649	9.44649
VCX	9.44509	9.44509
C19orf61	9.44473	9.44473
PDGFB	-9.43735	9.43735
ACSF2	-9.43396	9.43396
LMTK2	9.43311	9.43311
CYTSB	9.43301	9.43301
ONECUT1	-9.43263	9.43263
GUK1	-9.43119	9.43119
GSTK1	9.42939	9.42939
AL161668.2	-9.42863	9.42863
C20orf177	9.42594	9.42594
MT1M	-9.42458	9.42458
MUM1L1	-9.42126	9.42126
RALGPS2	-9.41949	9.41949
INTS4L2	9.41938	9.41938
CAPG	-9.41637	9.41637
KCNA1	9.41231	9.41231
NECAB3	9.41159	9.41159
ZCCHC8	9.40944	9.40944
HSPB11	-9.40816	9.40816
KRTCAP3	9.40785	9.40785
YWHAH	-9.40527	9.40527
TNN	-9.40307	9.40307
MEF2A	9.4013	9.4013
SLC44A5	9.40061	9.40061
ALS2CR4	9.397	9.397
SLC25A17	9.39428	9.39428
LOC100287038	-9.3928	9.3928
TBC1D30	9.39274	9.39274
RHOJ	-9.39246	9.39246
GLT8D2	-9.39208	9.39208
OXCT2	9.39087	9.39087
IL6R	9.3879	9.3879
FES	9.38633	9.38633
MGC16025	9.38039	9.38039
C1orf230	-9.37938	9.37938
STX8	9.37924	9.37924
TAS2R13	9.37021	9.37021
OTUB2	-9.37001	9.37001
ZBTB8OS	9.36978	9.36978
SLC25A23	-9.36626	9.36626
TMEM86B	9.36454	9.36454
BHLHE41	9.36453	9.36453
RP11-566K11.2	-9.36445	9.36445
CEP135	9.36338	9.36338
GSTM2	-9.36283	9.36283
ANKLE2	-9.36022	9.36022
GPR180	9.3581	9.3581
PION	9.34791	9.34791
FRMD5	9.34579	9.34579
ACTG1	-9.3421	9.3421
ZNF629	9.3416	9.3416
GPR108	9.34116	9.34116
YTHDC1	9.34092	9.34092
AKAP14	-9.33953	9.33953
PRR5	-9.33818	9.33818
TCTEX1D1	9.3373	9.3373
SLC7A11	-9.33566	9.33566
TAS2R30	9.33311	9.33311
HGF	-9.33103	9.33103
ANKZF1	9.32955	9.32955
HEPH	-9.32911	9.32911
NUPR1	-9.32841	9.32841
SLN	-9.32779	9.32779
LOC100288939	9.326	9.326
RAD52	9.32438	9.32438
ARHGEF11	9.32197	9.32197
TP53BP2	-9.3206	9.3206
SQRDL	-9.31573	9.31573
SLC29A1	9.31552	9.31552
LSM3	-9.31281	9.31281
CALB2	-9.31225	9.31225
SMARCD2	9.31019	9.31019
CTNNAL1	9.30881	9.30881
ITPRIPL1	9.30634	9.30634
SETDB1	9.30308	9.30308
MEST	-9.30197	9.30197
MAP3K3	9.30033	9.30033
CREBZF	9.29824	9.29824
PPAPDC1A	-9.29774	9.29774
ECEL1P2	9.29624	9.29624
LRRC57	-9.29397	9.29397
FAM20A	9.29382	9.29382
SDR16C5	9.29093	9.29093
ADAMTS19	-9.2861	9.2861
FBXL4	9.286	9.286
GPC6	-9.28496	9.28496
MILR1	-9.28179	9.28179
KIAA1456	9.2817	9.2817
RXRG	-9.27833	9.27833
GALM	-9.27431	9.27431
HRASLS5	-9.27338	9.27338
AC099797.1	9.27321	9.27321
KIAA1128	-9.26904	9.26904
PRODH2	-9.26791	9.26791
ARNTL	9.26133	9.26133
ACTR1B	9.26132	9.26132
FAM13A-AS1	9.26062	9.26062
PRMT10	9.25718	9.25718
UBL5	-9.25552	9.25552
DTWD2	9.25529	9.25529
C16orf89	-9.25131	9.25131
C19orf12	-9.24973	9.24973
PAXIP1	9.24847	9.24847
ECSIT	9.24839	9.24839
ABCC8	9.2482	9.2482
SIN3B	-9.24801	9.24801
CD302	-9.24722	9.24722
AL137229.4	-9.24701	9.24701
C17orf61	-9.2388	9.2388
MAPK8IP1	-9.23453	9.23453
EIF3A	9.23427	9.23427
NCRNA00085	9.23131	9.23131
KBTBD2	9.2312	9.2312
TAS2R9	9.22943	9.22943
CHD3	-9.22713	9.22713
LOC100292489	9.22494	9.22494
ABTB2	9.22284	9.22284
CEP95	9.22232	9.22232
SEPT7L	9.22226	9.22226
PAN2	9.2217	9.2217
CHST15	-9.21823	9.21823
GADD45B	9.21739	9.21739
C4orf3	9.2155	9.2155
PTPRZ1	-9.21377	9.21377
SPC25	-9.21357	9.21357
ACSBG2	9.21265	9.21265
GUCA1A	-9.21019	9.21019
NXPE3	9.202	9.202
RAG1	9.19539	9.19539
B3GALNT1	-9.19116	9.19116
COQ3	9.18832	9.18832
POGK	9.18385	9.18385
AFAP1-AS1	9.18362	9.18362
ASS1	-9.17926	9.17926
SLC16A2	-9.17839	9.17839
ROBLD3	-9.17731	9.17731
2012-09-01	9.1762	9.1762
TLL1	-9.17257	9.17257
SLC25A18	-9.17135	9.17135
PALLD	-9.17052	9.17052
SPAG4	9.16917	9.16917
HCRP1	9.16892	9.16892
DNAH6	-9.16437	9.16437
KIAA0240	9.16426	9.16426
NCAM2	-9.16292	9.16292
RP11-60I3.5	-9.15959	9.15959
MCRS1	9.1572	9.1572
AC126544.1	9.15502	9.15502
MYST1	9.15407	9.15407
ADORA2A	9.15262	9.15262
HIST1H3A	9.15032	9.15032
SMC2	9.14652	9.14652
LOC100499484-C9ORF174	9.14534	9.14534
APOE	-9.14116	9.14116
TRIM7	9.14072	9.14072
DUSP5P	-9.14042	9.14042
OGFOD2	9.13486	9.13486
CCDC148	-9.13318	9.13318
CCDC41	-9.13287	9.13287
ATP6V0A4	-9.12862	9.12862
GPR125	-9.1266	9.1266
TDRD1	9.12579	9.12579
SLC39A12	-9.12395	9.12395
ANK3	9.1238	9.1238
C1orf89	-9.12292	9.12292
LOC100127925	-9.12269	9.12269
AOF1	-9.11739	9.11739
CLEC16A	9.11672	9.11672
MYO15A	9.11659	9.11659
GALR1	9.1151	9.1151
CORO1A	-9.11246	9.11246
LIX1	-9.1044	9.1044
STK17B	-9.10432	9.10432
DYX1C1-CCPG1	-9.1037	9.1037
PROC	-9.10215	9.10215
PDIK1L	9.10181	9.10181
DDX55	9.09973	9.09973
MPHOSPH6	-9.09889	9.09889
SUMO3	-9.09848	9.09848
ARC	9.09738	9.09738
ZBTB16	9.09655	9.09655
PLK5P	9.09366	9.09366
SETBP1	9.09229	9.09229
NUDT3	-9.09128	9.09128
OAF	-9.09106	9.09106
EFNB3	-9.08801	9.08801
RDH10	-9.08759	9.08759
TDRD3	9.08752	9.08752
TH	-9.08712	9.08712
ZNF398	9.08098	9.08098
PTH1R	9.08016	9.08016
MBTD1	9.07485	9.07485
FAM189A1	9.07442	9.07442
LETM1	-9.0679	9.0679
SLA	-9.06777	9.06777
FRAT2	9.06623	9.06623
LYPD5	9.06336	9.06336
SLC12A8	9.06175	9.06175
MGC27345	9.05987	9.05987
TCEA3	-9.05865	9.05865
LOC100287911	9.0553	9.0553
RABL4	-9.05086	9.05086
LANCL2	-9.05053	9.05053
PLAUR	9.04607	9.04607
TPRKB	9.04366	9.04366
NDST4	-9.04358	9.04358
CCNH	-9.04255	9.04255
ZBTB1	9.04226	9.04226
DCHS2	-9.04185	9.04185
DMWD	-9.0404	9.0404
PTS	-9.03902	9.03902
NWD1	-9.03843	9.03843
NARG1L	9.03799	9.03799
ZKSCAN4	9.03711	9.03711
IL13RA2	-9.03611	9.03611
C16orf79	9.03404	9.03404
FABP3	-9.03362	9.03362
AVPI1	9.0316	9.0316
OSGEP	9.02717	9.02717
DPY19L2P2	9.02692	9.02692
HSF4	9.01879	9.01879
TRIM44	9.01726	9.01726
GPR157	9.01465	9.01465
MAP3K12	9.01352	9.01352
ZNF322P1	9.01046	9.01046
SEC31B	9.00844	9.00844
KIAA0467	9.00824	9.00824
MRPL34	8.99702	8.99702
FCHSD1	8.99475	8.99475
IGFALS	8.99223	8.99223
JMJD1C	8.99221	8.99221
TUBB7P	-8.99123	8.99123
C3orf58	8.98949	8.98949
CACNA2D2	8.98744	8.98744
AC135995.5	8.98532	8.98532
ARPC3	-8.98398	8.98398
AC135983.8	8.98331	8.98331
UCHL5	8.97992	8.97992
RADIL	8.97984	8.97984
SNHG8	-8.978	8.978
IQGAP2	-8.9779	8.9779
C7orf36	8.97494	8.97494
GGTA1	-8.97424	8.97424
LOC200726	8.97402	8.97402
CCDC89	8.96768	8.96768
DUSP18	-8.96703	8.96703
KREMEN2	-8.96687	8.96687
MAML1	8.96388	8.96388
LOC643856	-8.96247	8.96247
GRB10	-8.96177	8.96177
CLK3	8.96154	8.96154
UFC1	-8.9597	8.9597
CCR10	8.95944	8.95944
GTF2F2	-8.95525	8.95525
CAMKV	-8.95496	8.95496
DOM3Z	8.95463	8.95463
ZNF268	8.9528	8.9528
COX7A1	8.95071	8.95071
DNAJC5G	8.94365	8.94365
PLXDC1	8.94363	8.94363
GDF1	-8.94057	8.94057
PRINS	8.9353	8.9353
NOP2	8.92713	8.92713
C5orf56	8.92313	8.92313
LGALS2	-8.91803	8.91803
MEPE	-8.91631	8.91631
RBAK	8.91536	8.91536
ZMYM6	8.9151	8.9151
LUZP2	-8.91019	8.91019
DOK4	-8.90979	8.90979
LYPLAL1	-8.90573	8.90573
C16orf93	-8.90485	8.90485
GRPEL2	8.90452	8.90452
TTPA	-8.90223	8.90223
CHRDL1	-8.90109	8.90109
TNFRSF25	8.89597	8.89597
DFNB59	8.89329	8.89329
RAB7L1	-8.89129	8.89129
SIRT7	8.88823	8.88823
PTRHD1	-8.88817	8.88817
SDHA	8.88419	8.88419
RP4-788L13.1	-8.87958	8.87958
OBSCN	-8.87273	8.87273
C14orf104	8.86875	8.86875
TMEM109	8.86571	8.86571
TUBB8	-8.86305	8.86305
MCFD2	-8.85927	8.85927
GNG10	-8.85883	8.85883
MESDC2	-8.85832	8.85832
BAAT	8.85734	8.85734
CD244	-8.85465	8.85465
PGK1	8.84992	8.84992
GPR88	-8.84991	8.84991
BBS1	8.84857	8.84857
ZFP14	8.84722	8.84722
PARVA	-8.84469	8.84469
DDX11L5	8.84407	8.84407
TUBB2B	-8.84344	8.84344
SPAG5	8.84325	8.84325
SHROOM2	8.8414	8.8414
ZNF436	-8.84081	8.84081
CITED2	8.84039	8.84039
PNPLA3	-8.84028	8.84028
HAUS5	8.83721	8.83721
MALAT1	8.83413	8.83413
GPR143	-8.8315	8.8315
LOC100289525	8.83071	8.83071
ZBTB38	8.82915	8.82915
SHMT1	8.829	8.829
ACTR10	-8.82799	8.82799
LRRC4	8.82326	8.82326
CLSPN	-8.82277	8.82277
USP2	8.8212	8.8212
TNNC2	8.82006	8.82006
FAM120C	8.81881	8.81881
AP3M2	-8.81405	8.81405
KCNQ2	-8.8127	8.8127
GNPTAB	-8.81162	8.81162
C20orf112	-8.80785	8.80785
WDR26	-8.80696	8.80696
COCH	-8.80183	8.80183
NDUFC2	-8.8018	8.8018
PPAPDC3	8.79965	8.79965
GABRA6	8.79621	8.79621
ENO1	-8.79496	8.79496
SULT1C4	-8.7942	8.7942
CDC42SE2	-8.79138	8.79138
C10orf2	8.78844	8.78844
SOHLH1	8.78492	8.78492
KIAA0907	8.78317	8.78317
SNHG1	8.77901	8.77901
NIPAL2	8.77595	8.77595
EFCAB7	8.77476	8.77476
STX2	-8.77466	8.77466
CDH11	-8.77284	8.77284
UBE2Z	-8.77268	8.77268
KCNK12	8.77083	8.77083
EFHA2	8.76954	8.76954
C21orf88	-8.76678	8.76678
KLHL12	-8.76495	8.76495
GRAMD4	-8.76487	8.76487
ATP6V0A2	8.76462	8.76462
ZC3H10	8.76274	8.76274
AC024575.2	-8.76214	8.76214
OPRK1	-8.75699	8.75699
TXNL4A	-8.74974	8.74974
LOC730658	8.74893	8.74893
CYTH1	8.74818	8.74818
BBS7	8.74704	8.74704
DHRS12	-8.74123	8.74123
ARHGEF10L	8.7298	8.7298
CASK	-8.72881	8.72881
BCOR	8.72364	8.72364
ZNF670	8.72174	8.72174
FAM102B	-8.72007	8.72007
METT11D1	8.71936	8.71936
BMP8A	8.71872	8.71872
C6orf129	-8.71481	8.71481
GABRG1	-8.71461	8.71461
RRM2B	8.7132	8.7132
S1PR1	-8.71242	8.71242
GSDMB	8.71049	8.71049
GCNT1	-8.70918	8.70918
TCOF1	8.7076	8.7076
SOCS5	8.70753	8.70753
MAP9	8.70572	8.70572
MTBP	8.70482	8.70482
KDELC1	8.7038	8.7038
FAM174B	-8.69988	8.69988
KCNJ3	8.69912	8.69912
SNX29P2	8.69766	8.69766
RAB31	-8.69483	8.69483
FAM26F	-8.69135	8.69135
PILRB	8.69134	8.69134
AKIRIN1	-8.69	8.69
RTKN2	8.68965	8.68965
ATP12A	8.6836	8.6836
LOC100131482	-8.68267	8.68267
SRRD	-8.6806	8.6806
TPRG1L	-8.67808	8.67808
MAP4K2	8.66967	8.66967
RPP25	8.66644	8.66644
IRF2BP2	8.6639	8.6639
SLC1A3	-8.6602	8.6602
VPS24	-8.65858	8.65858
ELL3	-8.65775	8.65775
CMPK2	8.65701	8.65701
NLE1	-8.65233	8.65233
PNMT	-8.65171	8.65171
NDP	-8.65096	8.65096
OXNAD1	8.65015	8.65015
KAL1	-8.64927	8.64927
EIF2S3	8.64909	8.64909
PNPT1	8.64792	8.64792
JAK2	8.64666	8.64666
GGN	-8.63996	8.63996
KIF15	8.6358	8.6358
KREMEN1	8.63571	8.63571
CROCCP2	8.63493	8.63493
NLGN3	-8.63378	8.63378
EMP3	-8.63265	8.63265
GLA	8.63025	8.63025
CABP1	8.62812	8.62812
IFRD2	8.62654	8.62654
AC004241.1	-8.62204	8.62204
MFAP3	8.61961	8.61961
SERP1	-8.61951	8.61951
IGFL2	8.61698	8.61698
EYA3	8.6074	8.6074
C5orf45	8.60722	8.60722
CYB5R1	-8.60552	8.60552
CPNE9	8.60527	8.60527
HECW1	8.60439	8.60439
ARHGAP9	8.59958	8.59958
EXOC6	-8.59756	8.59756
ZMYND12	-8.59652	8.59652
NPIPL2	8.5939	8.5939
ERCC5	8.58542	8.58542
MTUS2	8.58516	8.58516
IGDCC3	8.58486	8.58486
ZMYM5	8.58333	8.58333
REPIN1	8.5792	8.5792
LYN	-8.57825	8.57825
TSPAN2	-8.57619	8.57619
SEMA4C	8.57223	8.57223
MRPL20	-8.57216	8.57216
SEPW1	-8.57109	8.57109
FCGBP	-8.5707	8.5707
APOM	-8.57036	8.57036
ZNF323	8.56982	8.56982
GDPD1	8.56812	8.56812
AC079776.2	-8.56483	8.56483
VPS54	8.5631	8.5631
FARP1	-8.56244	8.56244
CLDN10	-8.56194	8.56194
SESTD1	8.56049	8.56049
C12orf35	8.55973	8.55973
CNTNAP3	-8.55971	8.55971
WHAMML1	8.55581	8.55581
SPTBN5	8.5542	8.5542
MT1H	-8.55386	8.55386
FBXO33	8.55155	8.55155
C3orf14	-8.55049	8.55049
USF2	8.54984	8.54984
ADRA2C	-8.54894	8.54894
SLC39A10	-8.5484	8.5484
LY6G5B	8.54762	8.54762
DACT1	-8.54692	8.54692
EYA1	-8.5418	8.5418
HBE1	-8.54108	8.54108
RAB13	-8.53887	8.53887
ALDH1L1	-8.5385	8.5385
FAM108A4	8.53677	8.53677
NAT8L	8.53621	8.53621
ITPKC	8.53446	8.53446
GPR85	8.5336	8.5336
PON3	-8.53008	8.53008
ERRFI1	8.52887	8.52887
AC068020.3	-8.52435	8.52435
C20orf20	8.5241	8.5241
C11orf66	-8.5238	8.5238
THAP8	-8.5237	8.5237
IL17RC	8.52129	8.52129
HES5	-8.51867	8.51867
C14orf129	-8.51272	8.51272
ANKRD16	8.51034	8.51034
AP1S1	-8.50983	8.50983
HBG2	-8.5085	8.5085
ZNF620	8.50767	8.50767
PPCS	-8.5068	8.5068
TMEM130	-8.50223	8.50223
MED11	8.50128	8.50128
DTNBP1	-8.4988	8.4988
TFPT	-8.49864	8.49864
GNB3	8.49797	8.49797
ADH5	-8.49688	8.49688
SEL1L2	-8.49559	8.49559
H1F0	8.49357	8.49357
HNRNPC	-8.49091	8.49091
NFATC2IP	8.48686	8.48686
RBBP8	8.48664	8.48664
PRC1	8.48348	8.48348
MYH7B	8.48271	8.48271
C6orf118	-8.48253	8.48253
PGAP1	-8.48231	8.48231
PRH2	8.48197	8.48197
RRAS2	-8.47991	8.47991
ERMP1	8.4797	8.4797
ALPL	-8.47969	8.47969
HNRNPA3	8.47919	8.47919
C20orf108	8.47887	8.47887
SNX26	-8.47816	8.47816
STOX2	8.47637	8.47637
LOC646278	8.47277	8.47277
STAT4	8.47148	8.47148
PBXIP1	-8.4691	8.4691
SPAG1	8.46688	8.46688
PECR	8.46506	8.46506
HSD17B6	-8.46322	8.46322
SPRY1	-8.46141	8.46141
SNCA	-8.46047	8.46047
MCF2	8.45665	8.45665
HIST1H4A	8.45611	8.45611
MED9	8.45606	8.45606
CDC27	-8.4539	8.4539
CENPF	-8.45094	8.45094
TMEM204	8.44352	8.44352
TFB2M	8.44206	8.44206
CNTN1	-8.44145	8.44145
RHBDD2	-8.44081	8.44081
HAPLN4	8.43924	8.43924
FAM106A	8.43889	8.43889
RTBDN	-8.43328	8.43328
C19orf10	-8.4332	8.4332
JAZF1	-8.43292	8.43292
BAG3	-8.42995	8.42995
RPS27AP11	-8.42575	8.42575
LRRN1	-8.42386	8.42386
SSH3	8.42377	8.42377
FGFBP3	-8.42115	8.42115
C11orf30	8.41409	8.41409
ESD	-8.41359	8.41359
SLC25A5P1	8.41316	8.41316
AP000751.3	8.41072	8.41072
NHLRC1	-8.40998	8.40998
TIMP2	-8.40915	8.40915
ZFAND3	-8.40638	8.40638
NFIC	8.40297	8.40297
FGFR3	-8.40223	8.40223
INA	8.40203	8.40203
TTYH1	-8.40188	8.40188
DGCR8	8.40155	8.40155
LRRC16B	-8.40027	8.40027
PRO2012	8.40004	8.40004
IGFBP5	-8.39988	8.39988
C1orf53	-8.39841	8.39841
HAUS8	8.39622	8.39622
RP11-63L7.1	-8.39329	8.39329
DSEL	-8.39132	8.39132
SQLE	-8.39114	8.39114
TRIM32	8.39038	8.39038
NT5DC1	8.38705	8.38705
CUX1	8.38681	8.38681
SRSF1	8.38311	8.38311
KNG1	8.37967	8.37967
BRWD1	-8.37934	8.37934
TLCD1	-8.37393	8.37393
F2R	-8.37182	8.37182
OR2AK2	8.37181	8.37181
RPSA	8.37079	8.37079
CACNA1C	8.37004	8.37004
ACAA2	-8.3686	8.3686
STOX1	-8.36716	8.36716
C1orf66	8.36706	8.36706
TTC3	-8.36635	8.36635
PJA1	-8.36386	8.36386
ARID2	8.36323	8.36323
WDR19	8.36037	8.36037
MRPS30	8.36013	8.36013
HIST1H1A	8.35974	8.35974
CHML	8.35924	8.35924
FZD8	-8.35877	8.35877
MRPS25	-8.35829	8.35829
TNRC6A	8.35543	8.35543
C7orf10	-8.35332	8.35332
MPP5	8.35269	8.35269
EML2	8.35055	8.35055
PPARD	8.34965	8.34965
ECHS1	-8.34876	8.34876
VPS37D	-8.3483	8.3483
ARSG	8.34641	8.34641
LOC286434	8.34603	8.34603
AP000654.2	-8.34529	8.34529
HKDC1	-8.34324	8.34324
PARD6B	8.342	8.342
TOX3	-8.34019	8.34019
NGLY1	8.33935	8.33935
DPP10	-8.33822	8.33822
OLFML2A	8.33558	8.33558
ZNF641	8.33528	8.33528
BHMT2	-8.3349	8.3349
KIAA0020	-8.33227	8.33227
PCDH7	8.33092	8.33092
GLUD1	-8.3308	8.3308
CORO7	8.32966	8.32966
CARD16	-8.32912	8.32912
AC110754.1	8.32614	8.32614
FDX1L	-8.31917	8.31917
FAM122C	-8.31893	8.31893
DRD5	-8.31803	8.31803
C3orf70	-8.31765	8.31765
PAG1	8.31725	8.31725
RTP1	-8.31554	8.31554
PCIF1	8.31548	8.31548
IPW	8.30935	8.30935
PLXNA1	-8.30771	8.30771
ARMC10P1	-8.30539	8.30539
NUP205	8.30142	8.30142
STYXL1	-8.29988	8.29988
PDSS1	8.29626	8.29626
WDR8	8.29482	8.29482
CIT	8.29204	8.29204
FOXN3	8.29147	8.29147
ATP10A	8.29054	8.29054
LOC100287080	-8.29007	8.29007
KIAA1033	8.28541	8.28541
N4BP2	8.28236	8.28236
TPH2	-8.28173	8.28173
BAK1	8.28065	8.28065
MAP3K19	8.27916	8.27916
TAS2R20	8.27753	8.27753
IFT172	8.27734	8.27734
YWHAZ	-8.27583	8.27583
ADSSL1	8.2749	8.2749
GNGT2	8.27455	8.27455
CPE	-8.27213	8.27213
ZRANB1	8.27167	8.27167
RAB8B	-8.27118	8.27118
ZSCAN29	8.27087	8.27087
ZNF133	8.26888	8.26888
EZH1	8.26851	8.26851
C6ORF228	8.26811	8.26811
LRRC50	-8.26779	8.26779
ARMET	-8.26719	8.26719
PPM1D	8.2646	8.2646
STK11IP	8.26298	8.26298
ALDH4A1	-8.26115	8.26115
CXCR7	-8.26061	8.26061
TAP1	8.25994	8.25994
HPSE	8.25896	8.25896
KLC4	8.25841	8.25841
TIMP4	-8.25829	8.25829
RNASET2	-8.25596	8.25596
MORN5	-8.25585	8.25585
NEK11	-8.25338	8.25338
GRID2IP	8.25145	8.25145
LOC100130557	8.25066	8.25066
MLNR	-8.24988	8.24988
TRIM54	8.24892	8.24892
C12orf73	-8.24856	8.24856
TAS2R48	8.2482	8.2482
ZFP64	-8.24782	8.24782
HIST1H1D	8.24706	8.24706
C10orf32	-8.24704	8.24704
SLC1A4	-8.24581	8.24581
RPL12	-8.24399	8.24399
MXD4	8.24358	8.24358
ANKRD37	8.24237	8.24237
LHX2	-8.24032	8.24032
SST	-8.24009	8.24009
ADO	8.23751	8.23751
KIAA0564	8.23742	8.23742
PDE2A	-8.23729	8.23729
ZNF34	8.23517	8.23517
ZNFX1	8.22937	8.22937
LOC442308	-8.22936	8.22936
RNF133	8.22897	8.22897
SEMA4A	-8.22866	8.22866
HBG1	-8.22851	8.22851
CELF3	-8.22816	8.22816
PTER	-8.22634	8.22634
SDHAP1	8.22598	8.22598
STX19	8.225	8.225
ZNF12	8.22319	8.22319
PCP4	8.223	8.223
CUX2	8.22275	8.22275
NGEF	8.22107	8.22107
ZNF767	8.21579	8.21579
ELOVL7	8.21526	8.21526
YPEL4	8.21089	8.21089
RTDR1	-8.20856	8.20856
MYNN	8.20794	8.20794
RAGE	8.20765	8.20765
LOC151009	8.2033	8.2033
NPTX2	-8.20295	8.20295
GTF3C3	8.19778	8.19778
IL17RD	-8.19731	8.19731
CNOT6L	8.19682	8.19682
FANCI	8.19657	8.19657
EIF2A	8.19576	8.19576
ELMOD1	8.19483	8.19483
NXPH3	8.19464	8.19464
TMEM54	-8.1928	8.1928
FAM49A	-8.18558	8.18558
USP1	8.18508	8.18508
VPRBP	8.1849	8.1849
PTGS1	8.18432	8.18432
C10orf131	-8.18294	8.18294
B4GALT5	-8.18138	8.18138
LONRF2	-8.18075	8.18075
IMPA1	8.17994	8.17994
RGPD1	8.17804	8.17804
NSUN5B	8.17566	8.17566
ATP8B1	8.17505	8.17505
C2orf69	-8.17406	8.17406
UMODL1	8.16797	8.16797
CGREF1	-8.16746	8.16746
2003-09-01	-8.16239	8.16239
ANTXR1	8.16179	8.16179
TNFRSF10B	-8.16092	8.16092
ANAPC4	8.1601	8.1601
NXN	-8.15677	8.15677
PACS1	-8.15653	8.15653
LOC100288743	-8.15463	8.15463
C11orf75	8.15459	8.15459
UVRAG	8.15391	8.15391
SEC14L1	8.15298	8.15298
MIR2682	-8.15289	8.15289
HSPA4L	8.15127	8.15127
GTF3C2	8.14775	8.14775
PELI3	8.14685	8.14685
MRPS33	-8.14473	8.14473
ATG4D	8.14431	8.14431
LOC100133211	-8.14384	8.14384
TNFRSF6B	8.14166	8.14166
AKR1C3	-8.13847	8.13847
ALK	-8.13806	8.13806
SPRED1	-8.13654	8.13654
PAQR3	8.13646	8.13646
P2RX5	-8.13619	8.13619
PNCK	-8.13604	8.13604
MOSC1	-8.13603	8.13603
PSMB7	-8.13504	8.13504
PKD2L2	8.13377	8.13377
C7orf31	-8.1333	8.1333
C2orf84	-8.13197	8.13197
HMGB2	8.13045	8.13045
TAF9B	-8.12763	8.12763
CRTAC1	8.12734	8.12734
SIL1	-8.12586	8.12586
PLEKHO2	-8.12259	8.12259
HSD11B1	8.12072	8.12072
FLJ38379	-8.12056	8.12056
SIGLEC11	-8.12028	8.12028
ATP6V1H	-8.11812	8.11812
NR1D1	8.11784	8.11784
TYRO3	-8.11472	8.11472
S100Z	-8.11378	8.11378
TP53TG1	-8.11288	8.11288
C1orf199	8.10683	8.10683
SLC26A6	8.10487	8.10487
PPWD1	8.10339	8.10339
FUT10	-8.1028	8.1028
KIAA1191	-8.10199	8.10199
RNF7	-8.10038	8.10038
RP11-178A10.1	-8.09966	8.09966
USH2A	8.09926	8.09926
KCNH8	8.09846	8.09846
ARHGEF2	8.09785	8.09785
TUBGCP5	8.09646	8.09646
FGF14	8.09416	8.09416
PIGK	8.09336	8.09336
ACTN4	8.09268	8.09268
CAB39L	8.09187	8.09187
AC026369.2	-8.09058	8.09058
RFK	-8.08732	8.08732
PEX3	8.08656	8.08656
ZC3H15	-8.08448	8.08448
TTRAP	8.08102	8.08102
PRH1	8.08064	8.08064
COL19A1	8.07986	8.07986
CSDC2	8.07916	8.07916
PIK3R3	8.07697	8.07697
KCNJ11	8.07553	8.07553
FAM70A	-8.07363	8.07363
CTSC	8.06952	8.06952
GLB1L3	8.06628	8.06628
SPHKAP	-8.06537	8.06537
PKD2	8.0649	8.0649
FOSL2	8.06151	8.06151
ADORA2B	-8.05739	8.05739
FGF17	8.05656	8.05656
ODZ2	8.05626	8.05626
VIM	-8.054	8.054
TRMT11	8.05178	8.05178
SLC25A25	8.05027	8.05027
FHDC1	8.04752	8.04752
C3orf19	8.04602	8.04602
PRMT8	8.04226	8.04226
METTL7A	-8.04154	8.04154
LOC283683	8.03899	8.03899
PPP6C	-8.03775	8.03775
SOX11	-8.03698	8.03698
C1orf151	-8.03532	8.03532
ALDH6A1	-8.03512	8.03512
CTSK	8.03382	8.03382
CREBL1	8.03028	8.03028
CYP46A1	-8.02988	8.02988
RALGPS1	8.02984	8.02984
AKR7A2	-8.0277	8.0277
NMNAT3	-8.0264	8.0264
SPTB	8.02598	8.02598
ADRA1B	-8.02461	8.02461
AZGP1	8.02419	8.02419
TTLL6	8.02397	8.02397
KIAA1609	-8.02358	8.02358
CPLX1	8.01898	8.01898
NAT9	8.01773	8.01773
LANCL1	8.01591	8.01591
ZNF383	8.01487	8.01487
C1orf106	-8.01477	8.01477
TRIML2	-8.01477	8.01477
FZD6	8.01429	8.01429
HDLBP	-8.01324	8.01324
SESN3	-8.01281	8.01281
SLC2A8	8.01277	8.01277
SCRG1	-8.01235	8.01235
DOCK7	-8.01127	8.01127
ITGA2B	8.00528	8.00528
PIM3	8.00291	8.00291
GAS6	7.99895	7.99895
PTX3	7.99689	7.99689
ZNF295	7.99587	7.99587
CDC42EP4	-7.9958	7.9958
PYCR1	-7.99318	7.99318
CROT	-7.99263	7.99263
CCDC84	7.99258	7.99258
MDC1	7.99157	7.99157
LNX2	7.99073	7.99073
PRKCZ	7.99034	7.99034
ABI1	-7.98953	7.98953
SERPINB9	7.98876	7.98876
OR2L2	7.98307	7.98307
TLK1	-7.98298	7.98298
FAM13B	7.98072	7.98072
MT1F	-7.97948	7.97948
LAMA4	7.97863	7.97863
C21orf34	-7.97737	7.97737
SHFM1	-7.97717	7.97717
WNT3	7.97572	7.97572
IQCC	7.97028	7.97028
RP11-368J21.1	7.96537	7.96537
SLU7	7.96536	7.96536
C14orf91	7.96436	7.96436
DUSP9	-7.96374	7.96374
SLC15A4	7.96333	7.96333
UBE2D2	-7.9608	7.9608
LOC644662	-7.95959	7.95959
WIF1	-7.95892	7.95892
AP000880.1	-7.95793	7.95793
STK32C	-7.95664	7.95664
RP11-65D13.1	-7.95592	7.95592
CCNE1	7.95533	7.95533
MTA3	-7.95342	7.95342
MYCNOS	-7.94913	7.94913
FSTL5	-7.94892	7.94892
GPR68	-7.94767	7.94767
EPHA6	-7.94766	7.94766
MYST4	7.94681	7.94681
LMLN	7.94516	7.94516
TLR4	-7.93844	7.93844
ERICH1-AS1	7.93818	7.93818
LOC254559	7.93733	7.93733
CRIPAK	7.93498	7.93498
RP4-725G10.1	-7.93405	7.93405
COX10	7.93404	7.93404
SRI	-7.93328	7.93328
FTL	-7.93282	7.93282
C16orf48	7.93175	7.93175
CCBL1	7.93064	7.93064
GRAMD1C	-7.93063	7.93063
NUP160	7.9283	7.9283
PURA	7.92703	7.92703
[truncated: 18,738 more rows]
